# Supplementary material for: Kiwifruit Cross-Pollination Analysis: Characterisation of the Pollinator-Assemblage and Practices to Enhance Fruit Quality
Source: Plants (Basel). 2025 Aug 20;14(16):2580. doi: 10.3390/plants14162580 (PMC12389501; doi:10.3390/plants14162580)
Supplement: Supplementary file 1 [file plants-14-02580-s001.zip]

Archive with 1 entries (1 files):
- plants-3790231-supplementary.xlsx
