# Supplementary material for: Kiwifruit Cross-Pollination Analysis: Characterisation of the Pollinator-Assemblage and Practices to Enhance Fruit Quality
Source: Plants (Basel). 2025 Aug 20;14(16):2580. doi: 10.3390/plants14162580 (PMC12389501; doi:10.3390/plants14162580)
Supplement: Supplementary file 1 [file plants-14-02580-s001.zip › plants-3790231-supplementary.xlsx]

## Sheet: fruit quality raw data
Tratamiento	Peso (gr)	Largo max (mm)	Ancho max (mm)	ancho min (mm)	circun (mm)	n sem en ¼	brix/sw
TUL (violeta extr)	125	73.7	54.6	52	177	279	12.8/1.049
TUL (violeta extr)	125	71.5	56.5	51.2	170	207	12.2/1.047
VIOLETA (Extr)	130	69.2	58.1	53.1	180	347	12/1.046
VIOLETA (Extr)	145	74.3	55.4	53.1	178	227	12.8/1.050
TUL (violeta extr)	135	73	56.8	53.8	178	314	12.2/1.047
VIOLETA (Extr)	115	66.5	53.3	51.1	170	203	13/1.051
VIOLETA (Extr)	130	70.2	57.4	51.1	174	242	14.5/1.057
TUL (violeta extr)	55	44	46.3	43.6	143	16	11.8/1.045
VIOLETA (Extr)	105	67.45	52.45	49.3	160	339	11.4/1.044
TUL (violeta extr)	85	53.4	56	47	164	189	13/1.051
TUL (violeta extr)	135	69.7	58.85	53.1	179	263
VIOLETA (Extr)	105	65.75	54.4	47.2	162	228	12.4/10.47
TUL (violeta extr)	85	54.5	55.65	45.2	160	108	12/1.046
VIOLETA (Extr)	115	76.25	52.1	48.8	162	228	12/1.046
VIOLETA (Extr)	100	61	52	50	164	176	11.2/1.044
VIOLETA (Extr)	85	59.3	55	44	158	227	8.8/1.034
VIOLETA (Extr)	90	63.2	50.4	47.4	155	215	12/1.047
TUL (verde agua)	75	53.5	51.4	48.45	156	117	9/1.035
VERDE (agua)	95	66.3	49.9	48.2	154	245	10.2/1.040
TUL (blanco jar+extr)	80	58.1	50.1	48.7	161	183	12.8/1.049
TUL (blanco jar+extr)	70	47.4	49.7	46.1	160	38	12.2/1.047
VERDE (agua)	145	49.9	59	49.9	179	249	11.2/1.044
VERDE (agua)	110	67.3	56.9	48.4	170	394	12.2/1.047
TUL (blanco jar+extr)	35	37.3	44.5	39.6	134	7	10/1.039
TUL (verde agua)	30	40.1	38.3	37	117	36	9.2/1.035
TUL (verde agua)	75	56	50.2	46.45	155	133	10.2/1.040
TUL (verde agua)	10	27.1	30	27.5	91	5
TUL (blanco jar+extr)	40	43.7	41.4	39.1	127	51	12.4/1.048
TUL (verde)	75	58.75	49.2	46.2	153	275	11/1.043
TUL (blanco)	35	40.1	40.15	35.75	121	45	12.8/1.050
TUL (blanco)	30	35.8	42.8	36.35	128	34	12.4/1.048
BLANCO (jar+extr)	130	61.1	67.7	47.8	193	104	11.6/1.045
TUL (rosa control)	85	57.75	56.1	43	161	356	9.2/1.036
BLANCO (jar+extr)	110	63.6	55.9	48.3	168	353	12.8/1.050
VERDE (agua)	110	65.85	55.3	50.75	169	348	13.2/1.052
VERDE (agua)	120	67.95	55.2	52.3	174	320	12.4/1.048
BLANCO (jar+extr)	100	66.2	53.2	47.5	162	222	11.6/1.045
VERDE (agua)	90	61.4	52.4	47.1	160	273	13.2/1.052
BLANCO (jar+extr)	115	67.65	53.5	51.2	166	298	12.6/1.048
TUL (rosa control)	75	60.5	49.1	45.8	157	95	10.8/1.042
BLANCO (jar+extr)	130	75.2	57.1	53.3	178	243	12.2/1.047
CELESTE (jarabe)	100	65.15	52.9	45.2	167	380	14.2/1.055
TUL (verde agua)	50	49.25	45.8	40.25	134	89	13/1.050
CELESTE (jarabe)	65	53	51.95	40.25	153	145	14.2/1.055
TUL (verde agua)	60	47.7	46.4	44.65	148	76	12/1.046
ROSA (control)	80	62.3	50.2	42.55	154	217	12.4/1.048
BLANCO (jar+extr)	145	71.85	59.4	53.7	178	293	14.2/1.056
VERDE (agua)	115	65.3	60.6	45.8	170	357	14.2/1.054
VERDE (agua)	100	71.3	49.1	48.1	157	276	14.4/1.055
VERDE (agua)	95	66.45	54.25	44.4	162	365	12.5/1.048
CELESTE (jarabe)	100	66.5	49.95	47.1	160	261	15.8/1.061
VERDE (agua)	105	63.7	52.1	48.05	167	366	13/1.051
TUL (verde agua)	35	42.2	41.4	35.8	129	52	13.3/1.052
ROSA (control)	110	67.45	51.95	47.8	163	385	13.5/1.052
ROSA (control)	85	54.75	51.8	47.2	163	367	14.2/1.055
TUL (rosa control)	65	53.9	47.95	43.7	148	327	12.8/1.050
CELESTE (jarabe)	80	56	46.6	45.4	155	209	11.4/1.044
ROSA (control)	100	61.1	54.55	49.2	167	218	15.4/1.060
BLANCO (jar+extr)	105	66.3	52	48.8	164	282	13/1.051
VERDE (agua)	130	70.75	55.7	52	176	356	14/1.049
CELESTE (jarabe)	95	57.4	55.4	48.3	163	85	14.2/1.055
CELESTE (jarabe)	75	59	47.2	45.8	152	216	14.8/1.057
CELESTE (jarabe)	105	62	56.8	46.1	170	238	13.8/1.053
BLANCO (jar+extr)	110	64	54	50.4	163	209	15.2/1.059
ROSA (control)	70	55.2	48	44.3	145	275	12/1.046
ROSA (control)	95	61.4	52.55	46.2	159	323	13.8/1.054
CELESTE (jarabe)	85	57.75	51.4	47	153	163	16.2/1.063
CONTROL (rosa)	105	64.7	53.8	48.2	166	292	13.8/1.053
ROSA (control)	75	57.7	48.9	42.9	145	250	13.4/1.052
ROSA (control)	100	63.7	52.2	49.3	158	342	12.8/1.049
BLANCO (jar+extr)	125	69.6	53.7	52.7	168	335	13.8/1.054
CELESTE (jarabe)	115	68.35	51.7	49.5	166	326	14.8/1.057
CELESTE (jarabe)	125	67.8	56.45	51.45	175	338	16.6/1.064
BLANCO (jar+extr)	95	61.8	53.6	48.6	159	185	15.2/1.059
ROSA (control)	100	63.3	53	46.1	158	332	14.6/1.056
TUL (celeste jar)	80	52.1	53.4	46.3	162	50	13.4/1.053
TUL (verde agua)	35	38.6	42.9	37.1	130	38	12.2/1.047
TUL (celeste jar)	70	51.8	50.7	46.3	159	75	12.8/1.050
TUL (celeste jar)	70	50.45	49.1	46.3	149	49
TUL (verde agua)	65	51.1	47.2	46.5	148	90
TUL (verde agua)	15	29.2	30.5	25.1	80	15
TUL (verde agua)	30	36.8	42.45	36.65	123	29
TUL (rosa control)	65	56.1	44.9	42.5	137	271
TUL (rosa control)	55	51.5	45.8	39.8	134	220
TUL (rosa control)	65	55.4	45.3	42.1	142	197
TUL (rosa control)	35	40.85	39.9	38	125	89
TUL (rosa control)	70	55.3	50.6	42.9	145	115
TUL (rosa control)	55	46.2	51.95	38	141	138
TUL (rosa control)	65	55.5	49.1	40.5	149	250
TUL (rosa control)	50	45.3	44.7	40.5	135	108
TUL (rosa control)	75	53.4	51.7	44	150	131
VIOLETA (Extr)	115	75	58.6	48.8	173	239
VIOLETA (Extr)	95	60.5	52.4	50.2	164	239
VIOLETA (Extr)	135	69.6	64.3	49.5	185	305
VIOLETA (Extr)	165	72.85	72.2	53.1	223	384
VIOLETA (Extr)	90	65.8	50.6	47	154	254
VIOLETA (Extr)	110	67.2	54.2	48.7	170	266
VIOLETA (Extr)	110	67.6	54.4	52.2	168	339
VIOLETA (Extr)	105	64	56.5	52.1	168	300
VIOLETA (Extr)	105	62.95	57.7	48.15	170	251
VIOLETA (Extr)	95	71.3	49.1	45.8	166	237
VIOLETA (Extr)	135	73.2	61.1	52.8	180	234
ROSA (control)	120	68.9	60.1	50	176	249
ROSA (control)	105	59.8	54	51.2	175	321
ROSA (control)	100	59.4	52.4	48.4	164	245
ROSA (control)	115	66.3	60.2	50.8	180	314
ROSA (control)	115	66.55	55.5	52.4	176	190
ROSA (control)	85	63.1	54.2	45.2	164	187
ROSA (control)	100	63.8	53.5	47.8	165	311
ROSA (control)	90	60.4	53	47.6	164	355
ROSA (control)	95	65.25	49.8	47.4	160	218
ROSA (control)	125	71.5	60.3	51.9	182	401
ROSA (control)	95	64.5	56.2	46.8	172	240
ROSA (control)	90	69.7	54.1	46.2	157	170
ROSA (control)	65	51.5	51.15	40.5	154	183
ROSA (control)	95	66.6	56.5	45.7	170	321
ROSA (control)	75	58.6	49.2	44.4	157	248
VIOLETA (Extr)	80	62.4	51.9	47.1	163	228
VIOLETA (Extr)	150	75.4	60.3	56.8	198	182
VIOLETA (Extr)	115	67.9	57.95	53.1	183	306
VIOLETA (Extr)	160	77	59.6	57.95	192	329
VERDE (agua)	100	63.2	60.4	46.15	174	218
VERDE (agua)	100	67.9	52	46	164	241
VERDE (agua)	150	77.2	61.1	52.9	185	302
VERDE (agua)	110	67.4	53.8	51.95	167	205
VERDE (agua)	110	67.6	57.4	52.4	179	341
VERDE (agua)	120	72.9	55.8	52	168	196
VERDE (agua)	140	73.4	60.4	52.7	186	243
VERDE (agua)	100	63.3	58.7	47.8	170	247
VERDE (agua)	145	78.2	59.7	52.2	180	352
VERDE (agua)	85	60.8	54.3	49.2	171	260
VERDE (agua)	110	69.95	54.3	49.3	167	295
VERDE (agua)	120	68.95	56.5	53.6	175	246
VERDE (agua)	140	77.8	60.3	51.4	180	351
VERDE (agua)	95	58.7	52.4	50.8	170	244
CELESTE (jarabe)	100	64.2	53.95	49.9	170	267
CELESTE (jarabe)	115	69.4	55.7	50.9	171	225
CELESTE (jarabe)	90	60.9	53.1	46.5	162	180
CELESTE (jarabe)	130	71	59	53.4	188	357
CELESTE (jarabe)	110	66.1	56.1	52	170	221
CELESTE (jarabe)	120	69.95	60.5	49.9	177	172
CELESTE (jarabe)	85	63.4	50.8	48.3	160	193
CELESTE (jarabe)	90	62.5	53.5	47.2	158	200
CELESTE (jarabe)	115	71.45	53.3	50.25	170	212
CELESTE (jarabe)	95	58.7	54.8	48.4	168	278
CELESTE (jarabe)	115	68.95	57.9	51.1	179	212
CELESTE (jarabe)	120	68.1	61.3	47.8	173	321
CELESTE (jarabe)	105	63.9	57	50.5	174	304
CELESTE (jarabe)	110	67.2	54	52	173	193
CELESTE (jarabe)	100	66.7	54.2	51.4	169	305
BLANCO (jar+extr)	125	70	58.3	50	178	250
BLANCO (jar+extr)	115	61.95	59.6	53.8	183	225
BLANCO (jar+extr)	115	69.9	59.2	48.1	171	248
BLANCO (jar+extr)	115	69.8	56.4	47.5	168	218
BLANCO (jar+extr)	110	70.2	57.1	47.9	171	258
BLANCO (jar+extr)	130	67.4	63.45	51.65	188	166
BLANCO (jar+extr)	140	74.1	60.15	53.2	186	403
BLANCO (jar+extr)	140	72	62	52.3	189	236
BLANCO (jar+extr)	90	62.8	53	45.6	161	226
BLANCO (jar+extr)	85	65.25	53.1	45.1	162	309
BLANCO (jar+extr)	135	77.2	57.1	52.1	178	383
BLANCO (jar+extr)	135	70	63.85	48.3	188	432
BLANCO (jar+extr)	110	67.1	57.9	51.3	178	317
BLANCO (jar+extr)	110	68.2	56.3	50.7	173	158
BLANCO (jar+extr)	90	62.1	52.35	44.1	161	257

## Sheet: raw data per treatment
Tratamiento	Jarabe	Extracto	Aguita	Tull	Peso	Largomax	Anchomax	Anchomin	circun	sem	brix/sw
BLANCO (jar+extr)	Jar	Extr	Nagua	Ntul	130	61.1	67.7	47.8	193	104	11.6/1.045
BLANCO (jar+extr)	Jar	Extr	Nagua	Ntul	110	63.6	55.9	48.3	168	353	12.8/1.050
BLANCO (jar+extr)	Jar	Extr	Nagua	Ntul	100	66.2	53.2	47.5	162	222	11.6/1.045
BLANCO (jar+extr)	Jar	Extr	Nagua	Ntul	115	67.65	53.5	51.2	166	298	12.6/1.048
BLANCO (jar+extr)	Jar	Extr	Nagua	Ntul	130	75.2	57.1	53.3	178	243	12.2/1.047
BLANCO (jar+extr)	Jar	Extr	Nagua	Ntul	145	71.85	59.4	53.7	178	293	14.2/1.056
BLANCO (jar+extr)	Jar	Extr	Nagua	Ntul	105	66.3	52	48.8	164	282	13/1.051
BLANCO (jar+extr)	Jar	Extr	Nagua	Ntul	110	64	54	50.4	163	209	15.2/1.059
BLANCO (jar+extr)	Jar	Extr	Nagua	Ntul	125	69.6	53.7	52.7	168	335	13.8/1.054
BLANCO (jar+extr)	Jar	Extr	Nagua	Ntul	95	61.8	53.6	48.6	159	185	15.2/1.059
BLANCO (jar+extr)	Jar	Extr	Nagua	Ntul	125	70	58.3	50	178	250
BLANCO (jar+extr)	Jar	Extr	Nagua	Ntul	115	61.95	59.6	53.8	183	225
BLANCO (jar+extr)	Jar	Extr	Nagua	Ntul	115	69.9	59.2	48.1	171	248
BLANCO (jar+extr)	Jar	Extr	Nagua	Ntul	115	69.8	56.4	47.5	168	218
BLANCO (jar+extr)	Jar	Extr	Nagua	Ntul	110	70.2	57.1	47.9	171	258
BLANCO (jar+extr)	Jar	Extr	Nagua	Ntul	130	67.4	63.45	51.65	188	166
BLANCO (jar+extr)	Jar	Extr	Nagua	Ntul	140	74.1	60.15	53.2	186	403
BLANCO (jar+extr)	Jar	Extr	Nagua	Ntul	140	72	62	52.3	189	236
BLANCO (jar+extr)	Jar	Extr	Nagua	Ntul	90	62.8	53	45.6	161	226
BLANCO (jar+extr)	Jar	Extr	Nagua	Ntul	85	65.25	53.1	45.1	162	309
BLANCO (jar+extr)	Jar	Extr	Nagua	Ntul	135	77.2	57.1	52.1	178	383
BLANCO (jar+extr)	Jar	Extr	Nagua	Ntul	135	70	63.85	48.3	188	432
BLANCO (jar+extr)	Jar	Extr	Nagua	Ntul	110	67.1	57.9	51.3	178	317
BLANCO (jar+extr)	Jar	Extr	Nagua	Ntul	110	68.2	56.3	50.7	173	158
BLANCO (jar+extr)	Jar	Extr	Nagua	Ntul	90	62.1	52.35	44.1	161	257
CELESTE (jarabe)	Jar	Nextr	Nagua	Ntul	100	65.15	52.9	45.2	167	380	14.2/1.055
CELESTE (jarabe)	Jar	Nextr	Nagua	Ntul	65	53	51.95	40.25	153	145	14.2/1.055
CELESTE (jarabe)	Jar	Nextr	Nagua	Ntul	100	66.5	49.95	47.1	160	261	15.8/1.061
CELESTE (jarabe)	Jar	Nextr	Nagua	Ntul	80	56	46.6	45.4	155	209	11.4/1.044
CELESTE (jarabe)	Jar	Nextr	Nagua	Ntul	95	57.4	55.4	48.3	163	85	14.2/1.055
CELESTE (jarabe)	Jar	Nextr	Nagua	Ntul	75	59	47.2	45.8	152	216	14.8/1.057
CELESTE (jarabe)	Jar	Nextr	Nagua	Ntul	105	62	56.8	46.1	170	238	13.8/1.053
CELESTE (jarabe)	Jar	Nextr	Nagua	Ntul	85	57.75	51.4	47	153	163	16.2/1.063
CELESTE (jarabe)	Jar	Nextr	Nagua	Ntul	115	68.35	51.7	49.5	166	326	14.8/1.057
CELESTE (jarabe)	Jar	Nextr	Nagua	Ntul	125	67.8	56.45	51.45	175	338	16.6/1.064
CELESTE (jarabe)	Jar	Nextr	Nagua	Ntul	100	64.2	53.95	49.9	170	267
CELESTE (jarabe)	Jar	Nextr	Nagua	Ntul	115	69.4	55.7	50.9	171	225
CELESTE (jarabe)	Jar	Nextr	Nagua	Ntul	90	60.9	53.1	46.5	162	180
CELESTE (jarabe)	Jar	Nextr	Nagua	Ntul	130	71	59	53.4	188	357
CELESTE (jarabe)	Jar	Nextr	Nagua	Ntul	110	66.1	56.1	52	170	221
CELESTE (jarabe)	Jar	Nextr	Nagua	Ntul	120	69.95	60.5	49.9	177	172
CELESTE (jarabe)	Jar	Nextr	Nagua	Ntul	85	63.4	50.8	48.3	160	193
CELESTE (jarabe)	Jar	Nextr	Nagua	Ntul	90	62.5	53.5	47.2	158	200
CELESTE (jarabe)	Jar	Nextr	Nagua	Ntul	115	71.45	53.3	50.25	170	212
CELESTE (jarabe)	Jar	Nextr	Nagua	Ntul	95	58.7	54.8	48.4	168	278
CELESTE (jarabe)	Jar	Nextr	Nagua	Ntul	115	68.95	57.9	51.1	179	212
CELESTE (jarabe)	Jar	Nextr	Nagua	Ntul	120	68.1	61.3	47.8	173	321
CELESTE (jarabe)	Jar	Nextr	Nagua	Ntul	105	63.9	57	50.5	174	304
CELESTE (jarabe)	Jar	Nextr	Nagua	Ntul	110	67.2	54	52	173	193
CELESTE (jarabe)	Jar	Nextr	Nagua	Ntul	100	66.7	54.2	51.4	169	305
ROSA (control)	Njar	Nextr	Nagua	Ntul	105	64.7	53.8	48.2	166	292	13.8/1.053
ROSA (control)	Njar	Nextr	Nagua	Ntul	80	62.3	50.2	42.55	154	217	12.4/1.048
ROSA (control)	Njar	Nextr	Nagua	Ntul	110	67.45	51.95	47.8	163	385	13.5/1.052
ROSA (control)	Njar	Nextr	Nagua	Ntul	85	54.75	51.8	47.2	163	367	14.2/1.055
ROSA (control)	Njar	Nextr	Nagua	Ntul	100	61.1	54.55	49.2	167	218	15.4/1.060
ROSA (control)	Njar	Nextr	Nagua	Ntul	70	55.2	48	44.3	145	275	12/1.046
ROSA (control)	Njar	Nextr	Nagua	Ntul	95	61.4	52.55	46.2	159	323	13.8/1.054
ROSA (control)	Njar	Nextr	Nagua	Ntul	75	57.7	48.9	42.9	145	250	13.4/1.052
ROSA (control)	Njar	Nextr	Nagua	Ntul	100	63.7	52.2	49.3	158	342	12.8/1.049
ROSA (control)	Njar	Nextr	Nagua	Ntul	100	63.3	53	46.1	158	332	14.6/1.056
ROSA (control)	Njar	Nextr	Nagua	Ntul	120	68.9	60.1	50	176	249
ROSA (control)	Njar	Nextr	Nagua	Ntul	105	59.8	54	51.2	175	321
ROSA (control)	Njar	Nextr	Nagua	Ntul	100	59.4	52.4	48.4	164	245
ROSA (control)	Njar	Nextr	Nagua	Ntul	115	66.3	60.2	50.8	180	314
ROSA (control)	Njar	Nextr	Nagua	Ntul	115	66.55	55.5	52.4	176	190
ROSA (control)	Njar	Nextr	Nagua	Ntul	85	63.1	54.2	45.2	164	187
ROSA (control)	Njar	Nextr	Nagua	Ntul	100	63.8	53.5	47.8	165	311
ROSA (control)	Njar	Nextr	Nagua	Ntul	90	60.4	53	47.6	164	355
ROSA (control)	Njar	Nextr	Nagua	Ntul	95	65.25	49.8	47.4	160	218
ROSA (control)	Njar	Nextr	Nagua	Ntul	125	71.5	60.3	51.9	182	401
ROSA (control)	Njar	Nextr	Nagua	Ntul	95	64.5	56.2	46.8	172	240
ROSA (control)	Njar	Nextr	Nagua	Ntul	90	69.7	54.1	46.2	157	170
ROSA (control)	Njar	Nextr	Nagua	Ntul	65	51.5	51.15	40.5	154	183
ROSA (control)	Njar	Nextr	Nagua	Ntul	95	66.6	56.5	45.7	170	321
ROSA (control)	Njar	Nextr	Nagua	Ntul	75	58.6	49.2	44.4	157	248
TUL (blanco jar+extr)	Njar	Nextr	Nagua	Tul	80	58.1	50.1	48.7	161	183	12.8/1.049
TUL (blanco jar+extr)	Njar	Nextr	Nagua	Tul	70	47.4	49.7	46.1	160	38	12.2/1.047
TUL (blanco jar+extr)	Njar	Nextr	Nagua	Tul	35	37.3	44.5	39.6	134	7	10/1.039
TUL (blanco jar+extr)	Njar	Nextr	Nagua	Tul	40	43.7	41.4	39.1	127	51	12.4/1.048
TUL (blanco jar+extr)	Njar	Nextr	Nagua	Tul	35	40.1	40.15	35.75	121	45	12.8/1.050
TUL (blanco jar+extr)	Njar	Nextr	Nagua	Tul	30	35.8	42.8	36.35	128	34	12.4/1.048
TUL (celeste jar)	Njar	Nextr	Nagua	Tul	80	52.1	53.4	46.3	162	50	13.4/1.053
TUL (celeste jar)	Njar	Nextr	Nagua	Tul	70	51.8	50.7	46.3	159	75	12.8/1.050
TUL (celeste jar)	Njar	Nextr	Nagua	Tul	70	50.45	49.1	46.3	149	49
TUL (rosa control)	Njar	Nextr	Nagua	Tul	85	57.75	56.1	43	161	356	9.2/1.036
TUL (rosa control)	Njar	Nextr	Nagua	Tul	75	60.5	49.1	45.8	157	95	10.8/1.042
TUL (rosa control)	Njar	Nextr	Nagua	Tul	65	53.9	47.95	43.7	148	327	12.8/1.050
TUL (rosa control)	Njar	Nextr	Nagua	Tul	65	56.1	44.9	42.5	137	271
TUL (rosa control)	Njar	Nextr	Nagua	Tul	55	51.5	45.8	39.8	134	220
TUL (rosa control)	Njar	Nextr	Nagua	Tul	65	55.4	45.3	42.1	142	197
TUL (rosa control)	Njar	Nextr	Nagua	Tul	35	40.85	39.9	38	125	89
TUL (rosa control)	Njar	Nextr	Nagua	Tul	70	55.3	50.6	42.9	145	115
TUL (rosa control)	Njar	Nextr	Nagua	Tul	55	46.2	51.95	38	141	138
TUL (rosa control)	Njar	Nextr	Nagua	Tul	65	55.5	49.1	40.5	149	250
TUL (rosa control)	Njar	Nextr	Nagua	Tul	50	45.3	44.7	40.5	135	108
TUL (rosa control)	Njar	Nextr	Nagua	Tul	75	53.4	51.7	44	150	131
TUL (verde agua)	Njar	Nextr	Nagua	Tul	75	53.5	51.4	48.45	156	117	9/1.035
TUL (verde agua)	Njar	Nextr	Nagua	Tul	30	40.1	38.3	37	117	36	9.2/1.035
TUL (verde agua)	Njar	Nextr	Nagua	Tul	75	56	50.2	46.45	155	133	10.2/1.040
TUL (verde agua)	Njar	Nextr	Nagua	Tul	10	27.1	30	27.5	91	5
TUL (verde agua)	Njar	Nextr	Nagua	Tul	50	49.25	45.8	40.25	134	89	13/1.050
TUL (verde agua)	Njar	Nextr	Nagua	Tul	60	47.7	46.4	44.65	148	76	12/1.046
TUL (verde agua)	Njar	Nextr	Nagua	Tul	35	42.2	41.4	35.8	129	52	13.3/1.052
TUL (verde agua)	Njar	Nextr	Nagua	Tul	35	38.6	42.9	37.1	130	38	12.2/1.047
TUL (verde agua)	Njar	Nextr	Nagua	Tul	65	51.1	47.2	46.5	148	90
TUL (verde agua)	Njar	Nextr	Nagua	Tul	15	29.2	30.5	25.1	80	15
TUL (verde agua)	Njar	Nextr	Nagua	Tul	30	36.8	42.45	36.65	123	29
TUL (verde)	Njar	Nextr	Nagua	Tul	75	58.75	49.2	46.2	153	275	11/1.043
TUL (violeta extr)	Njar	Nextr	Nagua	Tul	125	73.7	54.6	52	177	279	12.8/1.049
TUL (violeta extr)	Njar	Nextr	Nagua	Tul	125	71.5	56.5	51.2	170	207	12.2/1.047
TUL (violeta extr)	Njar	Nextr	Nagua	Tul	135	73	56.8	53.8	178	314	12.2/1.047
TUL (violeta extr)	Njar	Nextr	Nagua	Tul	55	44	46.3	43.6	143	16	11.8/1.045
TUL (violeta extr)	Njar	Nextr	Nagua	Tul	85	53.4	56	47	164	189	13/1.051
TUL (violeta extr)	Njar	Nextr	Nagua	Tul	135	69.7	58.85	53.1	179	263
TUL (violeta extr)	Njar	Nextr	Nagua	Tul	85	54.5	55.65	45.2	160	108	12/1.046
VERDE (agua)	Njar	Nextr	Agua	Ntul	95	66.3	49.9	48.2	154	245	10.2/1.040
VERDE (agua)	Njar	Nextr	Agua	Ntul	145	49.9	59	49.9	179	249	11.2/1.044
VERDE (agua)	Njar	Nextr	Agua	Ntul	110	67.3	56.9	48.4	170	394	12.2/1.047
VERDE (agua)	Njar	Nextr	Agua	Ntul	110	65.85	55.3	50.75	169	348	13.2/1.052
VERDE (agua)	Njar	Nextr	Agua	Ntul	120	67.95	55.2	52.3	174	320	12.4/1.048
VERDE (agua)	Njar	Nextr	Agua	Ntul	90	61.4	52.4	47.1	160	273	13.2/1.052
VERDE (agua)	Njar	Nextr	Agua	Ntul	115	65.3	60.6	45.8	170	357	14.2/1.054
VERDE (agua)	Njar	Nextr	Agua	Ntul	100	71.3	49.1	48.1	157	276	14.4/1.055
VERDE (agua)	Njar	Nextr	Agua	Ntul	95	66.45	54.25	44.4	162	365	12.5/1.048
VERDE (agua)	Njar	Nextr	Agua	Ntul	105	63.7	52.1	48.05	167	366	13/1.051
VERDE (agua)	Njar	Nextr	Agua	Ntul	130	70.75	55.7	52	176	356	14/1.049
VERDE (agua)	Njar	Nextr	Agua	Ntul	100	63.2	60.4	46.15	174	218
VERDE (agua)	Njar	Nextr	Agua	Ntul	100	67.9	52	46	164	241
VERDE (agua)	Njar	Nextr	Agua	Ntul	150	77.2	61.1	52.9	185	302
VERDE (agua)	Njar	Nextr	Agua	Ntul	110	67.4	53.8	51.95	167	205
VERDE (agua)	Njar	Nextr	Agua	Ntul	110	67.6	57.4	52.4	179	341
VERDE (agua)	Njar	Nextr	Agua	Ntul	120	72.9	55.8	52	168	196
VERDE (agua)	Njar	Nextr	Agua	Ntul	140	73.4	60.4	52.7	186	243
VERDE (agua)	Njar	Nextr	Agua	Ntul	100	63.3	58.7	47.8	170	247
VERDE (agua)	Njar	Nextr	Agua	Ntul	145	78.2	59.7	52.2	180	352
VERDE (agua)	Njar	Nextr	Agua	Ntul	85	60.8	54.3	49.2	171	260
VERDE (agua)	Njar	Nextr	Agua	Ntul	110	69.95	54.3	49.3	167	295
VERDE (agua)	Njar	Nextr	Agua	Ntul	120	68.95	56.5	53.6	175	246
VERDE (agua)	Njar	Nextr	Agua	Ntul	140	77.8	60.3	51.4	180	351
VERDE (agua)	Njar	Nextr	Agua	Ntul	95	58.7	52.4	50.8	170	244
VIOLETA (Extr)	Njar	Extr	Nagua	Ntul	130	69.2	58.1	53.1	180	347	12/1.046
VIOLETA (Extr)	Njar	Extr	Nagua	Ntul	145	74.3	55.4	53.1	178	227	12.8/1.050
VIOLETA (Extr)	Njar	Extr	Nagua	Ntul	115	66.5	53.3	51.1	170	203	13/1.051
VIOLETA (Extr)	Njar	Extr	Nagua	Ntul	130	70.2	57.4	51.1	174	242	14.5/1.057
VIOLETA (Extr)	Njar	Extr	Nagua	Ntul	105	67.45	52.45	49.3	160	339	11.4/1.044
VIOLETA (Extr)	Njar	Extr	Nagua	Ntul	105	65.75	54.4	47.2	162	228	12.4/10.47
VIOLETA (Extr)	Njar	Extr	Nagua	Ntul	115	76.25	52.1	48.8	162	228	12/1.046
VIOLETA (Extr)	Njar	Extr	Nagua	Ntul	100	61	52	50	164	176	11.2/1.044
VIOLETA (Extr)	Njar	Extr	Nagua	Ntul	85	59.3	55	44	158	227	8.8/1.034
VIOLETA (Extr)	Njar	Extr	Nagua	Ntul	90	63.2	50.4	47.4	155	215	12/1.047
VIOLETA (Extr)	Njar	Extr	Nagua	Ntul	115	75	58.6	48.8	173	239
VIOLETA (Extr)	Njar	Extr	Nagua	Ntul	95	60.5	52.4	50.2	164	239
VIOLETA (Extr)	Njar	Extr	Nagua	Ntul	135	69.6	64.3	49.5	185	305
VIOLETA (Extr)	Njar	Extr	Nagua	Ntul	165	72.85	72.2	53.1	223	384
VIOLETA (Extr)	Njar	Extr	Nagua	Ntul	90	65.8	50.6	47	154	254
VIOLETA (Extr)	Njar	Extr	Nagua	Ntul	110	67.2	54.2	48.7	170	266
VIOLETA (Extr)	Njar	Extr	Nagua	Ntul	110	67.6	54.4	52.2	168	339
VIOLETA (Extr)	Njar	Extr	Nagua	Ntul	105	64	56.5	52.1	168	300
VIOLETA (Extr)	Njar	Extr	Nagua	Ntul	105	62.95	57.7	48.15	170	251
VIOLETA (Extr)	Njar	Extr	Nagua	Ntul	95	71.3	49.1	45.8	166	237
VIOLETA (Extr)	Njar	Extr	Nagua	Ntul	135	73.2	61.1	52.8	180	234
VIOLETA (Extr)	Njar	Extr	Nagua	Ntul	80	62.4	51.9	47.1	163	228
VIOLETA (Extr)	Njar	Extr	Nagua	Ntul	150	75.4	60.3	56.8	198	182
VIOLETA (Extr)	Njar	Extr	Nagua	Ntul	115	67.9	57.95	53.1	183	306
VIOLETA (Extr)	Njar	Extr	Nagua	Ntul	160	77	59.6	57.95	192	329

## Sheet: fruit quality
Tratamientoo	Tratamiento	Peso	Largomax	Anchomax	Anchomin	circun	sem	brix/sw
BLANCO (jar+extr)	Syrup+Extract	130	61.1	67.7	47.8	193	104	11.6/1.045
BLANCO (jar+extr)	Syrup+Extract	110	63.6	55.9	48.3	168	353	12.8/1.050
BLANCO (jar+extr)	Syrup+Extract	100	66.2	53.2	47.5	162	222	11.6/1.045
BLANCO (jar+extr)	Syrup+Extract	115	67.65	53.5	51.2	166	298	12.6/1.048
BLANCO (jar+extr)	Syrup+Extract	130	75.2	57.1	53.3	178	243	12.2/1.047
BLANCO (jar+extr)	Syrup+Extract	145	71.85	59.4	53.7	178	293	14.2/1.056
BLANCO (jar+extr)	Syrup+Extract	105	66.3	52	48.8	164	282	13/1.051
BLANCO (jar+extr)	Syrup+Extract	110	64	54	50.4	163	209	15.2/1.059
BLANCO (jar+extr)	Syrup+Extract	125	69.6	53.7	52.7	168	335	13.8/1.054
BLANCO (jar+extr)	Syrup+Extract	95	61.8	53.6	48.6	159	185	15.2/1.059
BLANCO (jar+extr)	Syrup+Extract	125	70	58.3	50	178	250
BLANCO (jar+extr)	Syrup+Extract	115	61.95	59.6	53.8	183	225
BLANCO (jar+extr)	Syrup+Extract	115	69.9	59.2	48.1	171	248
BLANCO (jar+extr)	Syrup+Extract	115	69.8	56.4	47.5	168	218
BLANCO (jar+extr)	Syrup+Extract	110	70.2	57.1	47.9	171	258
BLANCO (jar+extr)	Syrup+Extract	130	67.4	63.45	51.65	188	166
BLANCO (jar+extr)	Syrup+Extract	140	74.1	60.15	53.2	186	403
BLANCO (jar+extr)	Syrup+Extract	140	72	62	52.3	189	236
BLANCO (jar+extr)	Syrup+Extract	90	62.8	53	45.6	161	226
BLANCO (jar+extr)	Syrup+Extract	85	65.25	53.1	45.1	162	309
BLANCO (jar+extr)	Syrup+Extract	135	77.2	57.1	52.1	178	383
BLANCO (jar+extr)	Syrup+Extract	135	70	63.85	48.3	188	432
BLANCO (jar+extr)	Syrup+Extract	110	67.1	57.9	51.3	178	317
BLANCO (jar+extr)	Syrup+Extract	110	68.2	56.3	50.7	173	158
BLANCO (jar+extr)	Syrup+Extract	90	62.1	52.35	44.1	161	257
CELESTE (jarabe)	Syrup	100	65.15	52.9	45.2	167	380	14.2/1.055
CELESTE (jarabe)	Syrup	65	53	51.95	40.25	153	145	14.2/1.055
CELESTE (jarabe)	Syrup	100	66.5	49.95	47.1	160	261	15.8/1.061
CELESTE (jarabe)	Syrup	80	56	46.6	45.4	155	209	11.4/1.044
CELESTE (jarabe)	Syrup	95	57.4	55.4	48.3	163	85	14.2/1.055
CELESTE (jarabe)	Syrup	75	59	47.2	45.8	152	216	14.8/1.057
CELESTE (jarabe)	Syrup	105	62	56.8	46.1	170	238	13.8/1.053
CELESTE (jarabe)	Syrup	85	57.75	51.4	47	153	163	16.2/1.063
CELESTE (jarabe)	Syrup	115	68.35	51.7	49.5	166	326	14.8/1.057
CELESTE (jarabe)	Syrup	125	67.8	56.45	51.45	175	338	16.6/1.064
CELESTE (jarabe)	Syrup	100	64.2	53.95	49.9	170	267
CELESTE (jarabe)	Syrup	115	69.4	55.7	50.9	171	225
CELESTE (jarabe)	Syrup	90	60.9	53.1	46.5	162	180
CELESTE (jarabe)	Syrup	130	71	59	53.4	188	357
CELESTE (jarabe)	Syrup	110	66.1	56.1	52	170	221
CELESTE (jarabe)	Syrup	120	69.95	60.5	49.9	177	172
CELESTE (jarabe)	Syrup	85	63.4	50.8	48.3	160	193
CELESTE (jarabe)	Syrup	90	62.5	53.5	47.2	158	200
CELESTE (jarabe)	Syrup	115	71.45	53.3	50.25	170	212
CELESTE (jarabe)	Syrup	95	58.7	54.8	48.4	168	278
CELESTE (jarabe)	Syrup	115	68.95	57.9	51.1	179	212
CELESTE (jarabe)	Syrup	120	68.1	61.3	47.8	173	321
CELESTE (jarabe)	Syrup	105	63.9	57	50.5	174	304
CELESTE (jarabe)	Syrup	110	67.2	54	52	173	193
CELESTE (jarabe)	Syrup	100	66.7	54.2	51.4	169	305
ROSA (control)	Controle	105	64.7	53.8	48.2	166	292	13.8/1.053
ROSA (control)	Controle	80	62.3	50.2	42.55	154	217	12.4/1.048
ROSA (control)	Controle	110	67.45	51.95	47.8	163	385	13.5/1.052
ROSA (control)	Controle	85	54.75	51.8	47.2	163	367	14.2/1.055
ROSA (control)	Controle	100	61.1	54.55	49.2	167	218	15.4/1.060
ROSA (control)	Controle	70	55.2	48	44.3	145	275	12/1.046
ROSA (control)	Controle	95	61.4	52.55	46.2	159	323	13.8/1.054
ROSA (control)	Controle	75	57.7	48.9	42.9	145	250	13.4/1.052
ROSA (control)	Controle	100	63.7	52.2	49.3	158	342	12.8/1.049
ROSA (control)	Controle	100	63.3	53	46.1	158	332	14.6/1.056
ROSA (control)	Controle	120	68.9	60.1	50	176	249
ROSA (control)	Controle	105	59.8	54	51.2	175	321
ROSA (control)	Controle	100	59.4	52.4	48.4	164	245
ROSA (control)	Controle	115	66.3	60.2	50.8	180	314
ROSA (control)	Controle	115	66.55	55.5	52.4	176	190
ROSA (control)	Controle	85	63.1	54.2	45.2	164	187
ROSA (control)	Controle	100	63.8	53.5	47.8	165	311
ROSA (control)	Controle	90	60.4	53	47.6	164	355
ROSA (control)	Controle	95	65.25	49.8	47.4	160	218
ROSA (control)	Controle	125	71.5	60.3	51.9	182	401
ROSA (control)	Controle	95	64.5	56.2	46.8	172	240
ROSA (control)	Controle	90	69.7	54.1	46.2	157	170
ROSA (control)	Controle	65	51.5	51.15	40.5	154	183
ROSA (control)	Controle	95	66.6	56.5	45.7	170	321
ROSA (control)	Controle	75	58.6	49.2	44.4	157	248
TUL (blanco jar+extr)	Bagged	80	58.1	50.1	48.7	161	183	12.8/1.049
TUL (blanco jar+extr)	Bagged	70	47.4	49.7	46.1	160	38	12.2/1.047
TUL (blanco jar+extr)	Bagged	35	37.3	44.5	39.6	134	7	10/1.039
TUL (blanco jar+extr)	Bagged	40	43.7	41.4	39.1	127	51	12.4/1.048
TUL (blanco jar+extr)	Bagged	35	40.1	40.15	35.75	121	45	12.8/1.050
TUL (blanco jar+extr)	Bagged	30	35.8	42.8	36.35	128	34	12.4/1.048
TUL (celeste jar)	Bagged	80	52.1	53.4	46.3	162	50	13.4/1.053
TUL (celeste jar)	Bagged	70	51.8	50.7	46.3	159	75	12.8/1.050
TUL (celeste jar)	Bagged	70	50.45	49.1	46.3	149	49
TUL (rosa control)	Bagged	85	57.75	56.1	43	161	356	9.2/1.036
TUL (rosa control)	Bagged	75	60.5	49.1	45.8	157	95	10.8/1.042
TUL (rosa control)	Bagged	65	53.9	47.95	43.7	148	327	12.8/1.050
TUL (rosa control)	Bagged	65	56.1	44.9	42.5	137	271
TUL (rosa control)	Bagged	55	51.5	45.8	39.8	134	220
TUL (rosa control)	Bagged	65	55.4	45.3	42.1	142	197
TUL (rosa control)	Bagged	35	40.85	39.9	38	125	89
TUL (rosa control)	Bagged	70	55.3	50.6	42.9	145	115
TUL (rosa control)	Bagged	55	46.2	51.95	38	141	138
TUL (rosa control)	Bagged	65	55.5	49.1	40.5	149	250
TUL (rosa control)	Bagged	50	45.3	44.7	40.5	135	108
TUL (rosa control)	Bagged	75	53.4	51.7	44	150	131
TUL (verde agua)	Bagged	75	53.5	51.4	48.45	156	117	9/1.035
TUL (verde agua)	Bagged	30	40.1	38.3	37	117	36	9.2/1.035
TUL (verde agua)	Bagged	75	56	50.2	46.45	155	133	10.2/1.040
TUL (verde agua)	Bagged	10	27.1	30	27.5	91	5
TUL (verde agua)	Bagged	50	49.25	45.8	40.25	134	89	13/1.050
TUL (verde agua)	Bagged	60	47.7	46.4	44.65	148	76	12/1.046
TUL (verde agua)	Bagged	35	42.2	41.4	35.8	129	52	13.3/1.052
TUL (verde agua)	Bagged	35	38.6	42.9	37.1	130	38	12.2/1.047
TUL (verde agua)	Bagged	65	51.1	47.2	46.5	148	90
TUL (verde agua)	Bagged	15	29.2	30.5	25.1	80	15
TUL (verde agua)	Bagged	30	36.8	42.45	36.65	123	29
TUL (verde)	Bagged	75	58.75	49.2	46.2	153	275	11/1.043
TUL (violeta extr)	Bagged	125	73.7	54.6	52	177	279	12.8/1.049
TUL (violeta extr)	Bagged	125	71.5	56.5	51.2	170	207	12.2/1.047
TUL (violeta extr)	Bagged	135	73	56.8	53.8	178	314	12.2/1.047
TUL (violeta extr)	Bagged	55	44	46.3	43.6	143	16	11.8/1.045
TUL (violeta extr)	Bagged	85	53.4	56	47	164	189	13/1.051
TUL (violeta extr)	Bagged	135	69.7	58.85	53.1	179	263
TUL (violeta extr)	Bagged	85	54.5	55.65	45.2	160	108	12/1.046
VERDE (agua)	Water	95	66.3	49.9	48.2	154	245	10.2/1.040
VERDE (agua)	Water	145	49.9	59	49.9	179	249	11.2/1.044
VERDE (agua)	Water	110	67.3	56.9	48.4	170	394	12.2/1.047
VERDE (agua)	Water	110	65.85	55.3	50.75	169	348	13.2/1.052
VERDE (agua)	Water	120	67.95	55.2	52.3	174	320	12.4/1.048
VERDE (agua)	Water	90	61.4	52.4	47.1	160	273	13.2/1.052
VERDE (agua)	Water	115	65.3	60.6	45.8	170	357	14.2/1.054
VERDE (agua)	Water	100	71.3	49.1	48.1	157	276	14.4/1.055
VERDE (agua)	Water	95	66.45	54.25	44.4	162	365	12.5/1.048
VERDE (agua)	Water	105	63.7	52.1	48.05	167	366	13/1.051
VERDE (agua)	Water	130	70.75	55.7	52	176	356	14/1.049
VERDE (agua)	Water	100	63.2	60.4	46.15	174	218
VERDE (agua)	Water	100	67.9	52	46	164	241
VERDE (agua)	Water	150	77.2	61.1	52.9	185	302
VERDE (agua)	Water	110	67.4	53.8	51.95	167	205
VERDE (agua)	Water	110	67.6	57.4	52.4	179	341
VERDE (agua)	Water	120	72.9	55.8	52	168	196
VERDE (agua)	Water	140	73.4	60.4	52.7	186	243
VERDE (agua)	Water	100	63.3	58.7	47.8	170	247
VERDE (agua)	Water	145	78.2	59.7	52.2	180	352
VERDE (agua)	Water	85	60.8	54.3	49.2	171	260
VERDE (agua)	Water	110	69.95	54.3	49.3	167	295
VERDE (agua)	Water	120	68.95	56.5	53.6	175	246
VERDE (agua)	Water	140	77.8	60.3	51.4	180	351
VERDE (agua)	Water	95	58.7	52.4	50.8	170	244
VIOLETA (Extr)	Extract	130	69.2	58.1	53.1	180	347	12/1.046
VIOLETA (Extr)	Extract	145	74.3	55.4	53.1	178	227	12.8/1.050
VIOLETA (Extr)	Extract	115	66.5	53.3	51.1	170	203	13/1.051
VIOLETA (Extr)	Extract	130	70.2	57.4	51.1	174	242	14.5/1.057
VIOLETA (Extr)	Extract	105	67.45	52.45	49.3	160	339	11.4/1.044
VIOLETA (Extr)	Extract	105	65.75	54.4	47.2	162	228	12.4/10.47
VIOLETA (Extr)	Extract	115	76.25	52.1	48.8	162	228	12/1.046
VIOLETA (Extr)	Extract	100	61	52	50	164	176	11.2/1.044
VIOLETA (Extr)	Extract	85	59.3	55	44	158	227	8.8/1.034
VIOLETA (Extr)	Extract	90	63.2	50.4	47.4	155	215	12/1.047
VIOLETA (Extr)	Extract	115	75	58.6	48.8	173	239
VIOLETA (Extr)	Extract	95	60.5	52.4	50.2	164	239
VIOLETA (Extr)	Extract	135	69.6	64.3	49.5	185	305
VIOLETA (Extr)	Extract	165	72.85	72.2	53.1	223	384
VIOLETA (Extr)	Extract	90	65.8	50.6	47	154	254
VIOLETA (Extr)	Extract	110	67.2	54.2	48.7	170	266
VIOLETA (Extr)	Extract	110	67.6	54.4	52.2	168	339
VIOLETA (Extr)	Extract	105	64	56.5	52.1	168	300
VIOLETA (Extr)	Extract	105	62.95	57.7	48.15	170	251
VIOLETA (Extr)	Extract	95	71.3	49.1	45.8	166	237
VIOLETA (Extr)	Extract	135	73.2	61.1	52.8	180	234
VIOLETA (Extr)	Extract	80	62.4	51.9	47.1	163	228
VIOLETA (Extr)	Extract	150	75.4	60.3	56.8	198	182
VIOLETA (Extr)	Extract	115	67.9	57.95	53.1	183	306
VIOLETA (Extr)	Extract	160	77	59.6	57.95	192	329

## Sheet: raw data of census
TRATAMIENTO	HORA	PLANTASEXO	NFLORES	CANTVISITAS	seg	ESPECIE
AGUA	10:12:00	HEMBRA	5	3	16	A.MELIFERA
AGUA		HEMBRA			9	A.MELIFERA
AGUA		HEMBRA			15	A.MELIFERA
AGUA		MACHO	5	2	12	A.MELIFERA
AGUA		MACHO			6	A.MELIFERA
AGUA		HEMBRA	5	3	15	A.MELIFERA
AGUA		HEMBRA			11	A.MELIFERA
AGUA		HEMBRA			40	A.MELIFERA
AGUA		HEMBRA	5	0	0
AGUA		MACHO	10	5	6	XILOCOPA
AGUA		MACHO			8	A.MELIFERA
AGUA		MACHO			9	BOMBUS
AGUA		MACHO			5	A.MELIFERA
AGUA		MACHO			40	A.MELIFERA
AGUA		HEMBRA	6	1	31	A.MELIFERA
AGUA		MACHO	15	4	19	A.MELIFERA
AGUA		MACHO			57	A.MELIFERA
AGUA		MACHO			35	A.MELIFERA
AGUA		MACHO			13	XILOCOPA
AGUA		HEMBRA	9	0	-
JARABE+ESTR	11:08:00	HEMBRA	8	2	5	A.MELIFERA
JARABE+ESTR		HEMBRA			10	A.MELIFERA
JARABE+ESTR		MACHO	9	5	6	A.MELIFERA
JARABE+ESTR		MACHO			11	A.MELIFERA
JARABE+ESTR		MACHO			10	A.MELIFERA
JARABE+ESTR		MACHO			5	A.MELIFERA
JARABE+ESTR		MACHO			8	A.MELIFERA
JARABE+ESTR		HEMBRA	7	6	1	A.MELIFERA
JARABE+ESTR		HEMBRA			61	A.MELIFERA
JARABE+ESTR		HEMBRA			32	A.MELIFERA
JARABE+ESTR		HEMBRA			36	A.MELIFERA
JARABE+ESTR		HEMBRA			32	A.MELIFERA
JARABE+ESTR		HEMBRA			18	A.MELIFERA
JARABE+ESTR		MACHO	20	4	12	A.MELIFERA
JARABE+ESTR		MACHO			62	A.MELIFERA
JARABE+ESTR		MACHO			69	A.MELIFERA
JARABE+ESTR		MACHO			32	A.MELIFERA
JARABE+ESTR		HEMBRA	7	13	18	A.MELIFERA
JARABE+ESTR		HEMBRA			42	A.MELIFERA
JARABE+ESTR		HEMBRA			61	A.MELIFERA
JARABE+ESTR		HEMBRA			32	A.MELIFERA
JARABE+ESTR		HEMBRA			21	VESPIDAE
JARABE+ESTR		HEMBRA			23	VESPIDAE
JARABE+ESTR		HEMBRA			41	A.MELIFERA
JARABE+ESTR		HEMBRA			50	A.MELIFERA
JARABE+ESTR		HEMBRA			53	A.MELIFERA
JARABE+ESTR		HEMBRA			55	A.MELIFERA
JARABE+ESTR		HEMBRA			57	A.MELIFERA
JARABE+ESTR		HEMBRA			34	A.MELIFERA
JARABE+ESTR		HEMBRA			35	A.MELIFERA
JARABE+ESTR		HEMBRA	8	15	10	VESPIDAE
JARABE+ESTR		HEMBRA			25	A.MELIFERA
JARABE+ESTR		HEMBRA			36	A.MELIFERA
JARABE+ESTR		HEMBRA			29	A.MELIFERA
JARABE+ESTR		HEMBRA			47	A.MELIFERA
JARABE+ESTR		HEMBRA			2	A.MELIFERA
JARABE+ESTR		HEMBRA			35	VESPIDAE
JARABE+ESTR		HEMBRA			67	VESPIDAE
JARABE+ESTR		HEMBRA			19	A.MELIFERA
JARABE+ESTR		HEMBRA			23	A.MELIFERA
JARABE+ESTR		HEMBRA			34	A.MELIFERA
JARABE+ESTR		HEMBRA			36	A.MELIFERA
JARABE+ESTR		HEMBRA			55	A.MELIFERA
JARABE+ESTR		HEMBRA			42	A.MELIFERA
JARABE+ESTR		HEMBRA			62	VESPIDAE
JARABE+ESTR		HEMBRA	4	12	15	A.MELIFERA
JARABE+ESTR		HEMBRA			21	A.MELIFERA
JARABE+ESTR		HEMBRA			24	A.MELIFERA
JARABE+ESTR		HEMBRA			32	A.MELIFERA
JARABE+ESTR		HEMBRA			33	A.MELIFERA
JARABE+ESTR		HEMBRA			22	A.MELIFERA
JARABE+ESTR		HEMBRA			32	VESPIDAE
JARABE+ESTR		HEMBRA			33	VESPIDAE
JARABE+ESTR		HEMBRA			61	A.MELIFERA
JARABE+ESTR		HEMBRA			67	A.MELIFERA
JARABE+ESTR		HEMBRA			48	A.MELIFERA
JARABE+ESTR		HEMBRA			54	A.MELIFERA
JARABE+ESTR		MACHO	5	7	21	A.MELIFERA
JARABE+ESTR		MACHO			33	A.MELIFERA
JARABE+ESTR		MACHO			30	A.MELIFERA
JARABE+ESTR		MACHO			92	A.MELIFERA
JARABE+ESTR		MACHO			70	CERAMBICIDO
JARABE+ESTR		MACHO			33	A.MELIFERA
JARABE+ESTR		MACHO			50	A.MELIFERA
JARABE	09:17:00	HEMBRA	4	4	30	A.MELIFERA
JARABE		HEMBRA			26	A.MELIFERA
JARABE		HEMBRA			14	A.MELIFERA
JARABE		HEMBRA			5	HORMIGA
JARABE		HEMBRA	15	0	-	-
JARABE		MACHO	14	2	2	A.MELIFERA
JARABE		MACHO			6	A.MELIFERA
JARABE		HEMBRA	9	0	-	-
JARABE		HEMBRA	10	2	17	A.MELIFERA
JARABE		HEMBRA			4	A.MELIFERA
SIN ASPERJAR		MACHO	18	3	30	A.MELIFERA
SIN ASPERJAR		MACHO			21	A.MELIFERA
SIN ASPERJAR		MACHO			12	A.MELIFERA
SIN ASPERJAR		MACHO	13	3	8	A.MELIFERA
SIN ASPERJAR		MACHO			1	A.MELIFERA
SIN ASPERJAR		MACHO			7	A.MELIFERA
SIN ASPERJAR		HEMBRA	2	1	2	A.MELIFERA
SIN ASPERJAR		MACHO	5	1	7
SIN ASPERJAR		HEMBRA	2	0	-	-
JARABE		MACHO	15	1	3	A.MELIFERA
JARABE		HEMBRA	7	2	42	A.MELIFERA
JARABE		HEMBRA			50	A.MELIFERA
JARABE		MACHO	7	1	23	A.MELIFERA
JARABE		HEMBRA	3	1	12	A.MELIFERA
JARABE		MACHO	9	0	-	-
JARABE		HEMBRA	6	0	-	-
JARABE		HEMBRA	4	0	-	-
JARABE+ESTR	13:00:00	MACHO	6	3	2	A.MELIFERA
JARABE+ESTR		MACHO			16	A.MELIFERA
JARABE+ESTR		MACHO			14	A.MELIFERA
JARABE+ESTR		HEMBRA	8	1	30	A.MELIFERA
JARABE+ESTR		HEMBRA	7	5	34	A.MELIFERA
JARABE+ESTR		HEMBRA			10	A.MELIFERA
JARABE+ESTR		HEMBRA			140	A.MELIFERA
JARABE+ESTR		HEMBRA			18	A.MELIFERA
JARABE+ESTR		MACHO	10	1	117	A.MELIFERA
JARABE+ESTR		HEMBRA	5	5	70	A.MELIFERA
JARABE+ESTR		HEMBRA			50	A.MELIFERA
JARABE+ESTR		HEMBRA			49	A.MELIFERA
JARABE+ESTR		HEMBRA			30	A.MELIFERA
JARABE+ESTR		HEMBRA			7	A.MELIFERA
JARABE+ESTR		MACHO	30	4	35	A.MELIFERA
JARABE+ESTR		MACHO			7	A.MELIFERA
JARABE+ESTR		MACHO			5	A.MELIFERA
JARABE+ESTR		MACHO			30	A.MELIFERA
JARABE+ESTR		HEMBRA	2	10	40	A.MELIFERA
JARABE+ESTR		HEMBRA			40	A.MELIFERA
JARABE+ESTR		HEMBRA			7	A.MELIFERA
JARABE+ESTR		HEMBRA			36	A.MELIFERA
JARABE+ESTR		HEMBRA			13	A.MELIFERA
JARABE+ESTR		HEMBRA			16	A.MELIFERA
JARABE+ESTR		HEMBRA			15	A.MELIFERA
JARABE+ESTR		HEMBRA			5	A.MELIFERA
JARABE+ESTR		HEMBRA			30	A.MELIFERA
AGUA + ESTRC	14:23:00	MACHO	15	12	10	A.MELIFERA
AGUA + ESTRC		MACHO			13	A.MELIFERA
AGUA + ESTRC		MACHO			20	A.MELIFERA
AGUA + ESTRC		MACHO			40	A.MELIFERA
AGUA + ESTRC		MACHO			51	A.MELIFERA
AGUA + ESTRC		MACHO			3	A.MELIFERA
AGUA + ESTRC		MACHO			2	A.MELIFERA
AGUA + ESTRC		MACHO			44	A.MELIFERA
AGUA + ESTRC		MACHO			13	A.MELIFERA
AGUA + ESTRC		MACHO			10	A.MELIFERA
AGUA + ESTRC		MACHO			3	A.MELIFERA
AGUA + ESTRC		MACHO			4	A.MELIFERA
AGUA + ESTRC		HEMBRA	3	11	4	A.MELIFERA
AGUA + ESTRC		HEMBRA			4	A.MELIFERA
AGUA + ESTRC		HEMBRA			3	A.MELIFERA
AGUA + ESTRC		HEMBRA			2	A.MELIFERA
AGUA + ESTRC		HEMBRA			13	A.MELIFERA
AGUA + ESTRC		HEMBRA			26	A.MELIFERA
AGUA + ESTRC		HEMBRA			5	A.MELIFERA
AGUA + ESTRC		HEMBRA			39	A.MELIFERA
AGUA + ESTRC		HEMBRA			6	A.MELIFERA
AGUA + ESTRC		HEMBRA			12	A.MELIFERA
AGUA + ESTRC		HEMBRA			15	A.MELIFERA
AGUA + ESTRC		HEMBRA	5	11	25	A.MELIFERA
AGUA + ESTRC		HEMBRA			3	A.MELIFERA
AGUA + ESTRC		HEMBRA			7	A.MELIFERA
AGUA + ESTRC		HEMBRA			16	A.MELIFERA
AGUA + ESTRC		HEMBRA			40	A.MELIFERA
AGUA + ESTRC		HEMBRA			16	A.MELIFERA
AGUA + ESTRC		HEMBRA			20	A.MELIFERA
AGUA + ESTRC		HEMBRA			6	A.MELIFERA
AGUA + ESTRC		HEMBRA			7	A.MELIFERA
AGUA + ESTRC		HEMBRA			10	A.MELIFERA
AGUA + ESTRC		HEMBRA			6	A.MELIFERA
AGUA + ESTRC		MACHO	4	4	11	A.MELIFERA
AGUA + ESTRC		MACHO			6	A.MELIFERA
AGUA + ESTRC		MACHO			27	A.MELIFERA
AGUA + ESTRC		MACHO			42	A.MELIFERA
AGUA + ESTRC		MACHO	7	5	2	A.MELIFERA
AGUA + ESTRC		MACHO			10	A.MELIFERA
AGUA + ESTRC		MACHO			135	A.MELIFERA
AGUA + ESTRC		MACHO			195	A.MELIFERA
AGUA + ESTRC		MACHO			13	A.MELIFERA
AGUA + ESTRC		MACHO			17	A.MELIFERA
AGUA + ESTRC		HEMBRA	1	8	3	A.MELIFERA
AGUA + ESTRC		HEMBRA			45	A.MELIFERA
AGUA + ESTRC		HEMBRA			33	A.MELIFERA
AGUA + ESTRC		HEMBRA			10	A.MELIFERA
AGUA + ESTRC		HEMBRA			17	A.MELIFERA
AGUA + ESTRC		HEMBRA			123	A.MELIFERA
AGUA + ESTRC		HEMBRA			3	A.MELIFERA
AGUA + ESTRC		HEMBRA			22	A.MELIFERA
AGUA + ESTRC		HEMBRA	3	5	10	A.MELIFERA
AGUA + ESTRC		HEMBRA			15	A.MELIFERA
AGUA + ESTRC		HEMBRA			44	A.MELIFERA
AGUA + ESTRC		HEMBRA			83	A.MELIFERA
AGUA + ESTRC		HEMBRA			35	A.MELIFERA
AGUA + ESTRC		HEMBRA			70	A.MELIFERA
AGUA + ESTRC		HEMBRA	2	2	27	A.MELIFERA
AGUA + ESTRC		HEMBRA			47	A.MELIFERA
AGUA + ESTRC		MACHO	4	2	50	A.MELIFERA
AGUA + ESTRC		MACHO			70	A.MELIFERA
JARABE + EST	¿?	MACHO	7	2	3	A.MELIFERA
JARABE + EST		MACHO			2	A.MELIFERA
JARABE + EST		HEMBRA	6	20	3	A.MELIFERA
JARABE + EST		HEMBRA			30	A.MELIFERA
JARABE + EST		HEMBRA			15	A.MELIFERA
JARABE + EST		HEMBRA			4	A.MELIFERA
JARABE + EST		HEMBRA			115	A.MELIFERA
JARABE + EST		HEMBRA			30	A.MELIFERA
JARABE + EST		HEMBRA			2	A.MELIFERA
JARABE + EST		HEMBRA			10	A.MELIFERA
JARABE + EST		HEMBRA			12	A.MELIFERA
JARABE + EST		HEMBRA			1	A.MELIFERA
JARABE + EST		HEMBRA			90	A.MELIFERA
JARABE + EST		HEMBRA			4	A.MELIFERA
JARABE + EST		HEMBRA			2	A.MELIFERA
JARABE + EST		HEMBRA			10	A.MELIFERA
JARABE + EST		HEMBRA			12	A.MELIFERA
JARABE + EST		HEMBRA			1	A.MELIFERA
JARABE + EST		HEMBRA			90	A.MELIFERA
JARABE + EST		HEMBRA			4	A.MELIFERA
JARABE + EST		HEMBRA			2	A.MELIFERA
JARABE + EST		HEMBRA			5	A.MELIFERA
JARABE + EST		HEMBRA			4	A.MELIFERA
JARABE + EST		HEMBRA			20	A.MELIFERA
JARABE + EST		HEMBRA			39	A.MELIFERA
JARABE + EST		HEMBRA			95	A.MELIFERA
JARABE + EST		HEMBRA			33	A.MELIFERA
JARABE + EST		HEMBRA	2	13	44	A.MELIFERA
JARABE + EST		HEMBRA			3	A.MELIFERA
JARABE + EST		HEMBRA			2	A.MELIFERA
JARABE + EST		HEMBRA			115	A.MELIFERA
JARABE + EST		HEMBRA			15	A.MELIFERA
JARABE + EST		HEMBRA			15	A.MELIFERA
JARABE + EST		HEMBRA			5	A.MELIFERA
JARABE + EST		HEMBRA			4	A.MELIFERA
JARABE + EST		HEMBRA			20	A.MELIFERA
JARABE + EST		HEMBRA			39	A.MELIFERA
JARABE + EST		HEMBRA			95	A.MELIFERA
JARABE + EST		HEMBRA			33	A.MELIFERA
JARABE + EST		MACHO	7	5	135	A.MELIFERA
JARABE + EST		MACHO			130	A.MELIFERA
JARABE + EST		MACHO			195	A.MELIFERA
JARABE + EST		MACHO			13	A.MELIFERA
JARABE + EST		MACHO			17	A.MELIFERA
JARABE + EST		HEMBRA	1	8	3	A.MELIFERA
JARABE + EST		HEMBRA			45	A.MELIFERA
JARABE + EST		HEMBRA			33	A.MELIFERA
JARABE + EST		HEMBRA			10	A.MELIFERA
JARABE + EST		HEMBRA			17	A.MELIFERA
JARABE + EST		HEMBRA			123	A.MELIFERA
JARABE + EST		HEMBRA			3	A.MELIFERA
JARABE + EST		HEMBRA			22	A.MELIFERA
JARABE + EST		HEMBRA	3	5	10	A.MELIFERA
JARABE + EST		HEMBRA			15	A.MELIFERA
JARABE + EST		HEMBRA			44	A.MELIFERA
JARABE + EST		HEMBRA			83	A.MELIFERA
JARABE + EST		HEMBRA			35	A.MELIFERA
JARABE + EST		HEMBRA			70	A.MELIFERA
JARABE + EST		HEMBRA	2	3	10	A.MELIFERA
JARABE + EST		HEMBRA			27	A.MELIFERA
JARABE + EST		HEMBRA			47	A.MELIFERA
JARABE + EST		MACHO	4	2	50	A.MELIFERA
JARABE + EST		MACHO			70	A.MELIFERA
AGUA+ ESTRC	10:30:00	MACHO	3	8	3	A.MELIFERA
AGUA+ ESTRC		MACHO			2	A.MELIFERA
AGUA+ ESTRC		MACHO			3	BOMBUS
AGUA+ ESTRC		MACHO			62	A.MELIFERA
AGUA+ ESTRC		MACHO			36	A.MELIFERA
AGUA+ ESTRC		MACHO			4	A.MELIFERA
AGUA+ ESTRC		MACHO			6	A.MELIFERA
AGUA+ ESTRC		MACHO			18	A.MELIFERA
AGUA+ ESTRC		HEMBRA	1	4	10	A.MELIFERA
AGUA+ ESTRC		HEMBRA			12	A.MELIFERA
AGUA+ ESTRC		HEMBRA			13	A.MELIFERA
AGUA+ ESTRC		HEMBRA			14	A.MELIFERA
AGUA+ ESTRC		HEMBRA	3	11	3	A.MELIFERA
AGUA+ ESTRC		HEMBRA			2	A.MELIFERA
AGUA+ ESTRC		HEMBRA			6	A.MELIFERA
AGUA+ ESTRC		HEMBRA			8	A.MELIFERA
AGUA+ ESTRC		HEMBRA			7	A.MELIFERA
AGUA+ ESTRC		HEMBRA			4	A.MELIFERA
AGUA+ ESTRC		HEMBRA			18	A.MELIFERA
AGUA+ ESTRC		HEMBRA			3	A.MELIFERA
AGUA+ ESTRC		HEMBRA			19	A.MELIFERA
AGUA+ ESTRC		HEMBRA			10	A.MELIFERA
AGUA+ ESTRC		HEMBRA			4	A.MELIFERA
AGUA+ ESTRC		MACHO	6	4	8	A.MELIFERA
AGUA+ ESTRC		MACHO			12	A.MELIFERA
AGUA+ ESTRC		MACHO			2	A.MELIFERA
AGUA+ ESTRC		MACHO			12	A.MELIFERA
AGUA+ ESTRC		HEMBRA	2	2	8	A.MELIFERA
AGUA+ ESTRC		HEMBRA			7	A.MELIFERA
AGUA+ ESTRC		HEMBRA	2	3	3	A.MELIFERA
AGUA+ ESTRC		HEMBRA			8	A.MELIFERA
AGUA+ ESTRC		HEMBRA			3	A.MELIFERA
AGUA+ ESTRC		MACHO	2	1	10	A.MELIFERA
AGUA+ ESTRC		HEMBRA	2	1	2	A.MELIFERA
SIN ASPERJAR	11:56:00	HEMBRA	SIN FLORES	0	-	-
SIN ASPERJAR		HEMBRA	4	2	4	A.MELIFERA
SIN ASPERJAR		HEMBRA			2	A.MELIFERA
SIN ASPERJAR		MACHO	13	0	-	-
SIN ASPERJAR		MACHO	25	1	3	XILOCOPA
SIN ASPERJAR		HEMBRA	5	0	-	-
SIN ASPERJAR		HEMBRA	3	0	-	-
SIN ASPERJAR		MACHO	5	1	20	A.MELIFERA
SIN ASPERJAR		HEMBRA	7	0	-	-
JARABE	13:00:00	MACHO	15	0	-	-
JARABE		HEMBRA	3	0	-	-
JARABE		HEMBRA	4	3	78	A.MELIFERA
JARABE		HEMBRA			1	A.MELIFERA
JARABE		HEMBRA			261	A.MELIFERA
JARABE		HEMBRA	4	2	20	A.MELIFERA
JARABE		HEMBRA			80	A.MELIFERA
JARABE		MACHO	5	0	-	-
JARABE		HEMBRA	4	1	236	A.MELIFERA
JARABE		HEMBRA	12	1	97	A.MELIFERA
JARABE		MACHO	30	0	-	-
AGUA	09:00:00	HEMBRA	4	0	-	-
AGUA		HEMBRA	5	1	10	A.MELIFERA
AGUA		HEMBRA	6	1	3	A.MELIFERA
AGUA		MACHO	9	0	-	-
AGUA		HEMBRA	6	1	3	A.MELIFERA
AGUA		MACHO	12	1	4	A.MELIFERA
AGUA		HEMBRA	6	0	-	-
AGUA		MACHO	20	0	-	-
AGUA + ESTRC	10:30:00	HEMBRA	4	0	-	-
AGUA + ESTRC		MACHO	5	1	20	7
AGUA + ESTRC		HEMBRA	6	6	7	A.MELIFERA
AGUA + ESTRC		HEMBRA			3	A.MELIFERA
AGUA + ESTRC		HEMBRA			12	A.MELIFERA
AGUA + ESTRC		HEMBRA			14	A.MELIFERA
AGUA + ESTRC		HEMBRA			6	A.MELIFERA
AGUA + ESTRC		HEMBRA			3	A.MELIFERA
AGUA + ESTRC		HEMBRA	2	4	3	A.MELIFERA
AGUA + ESTRC		HEMBRA			6	A.MELIFERA
AGUA + ESTRC		HEMBRA			8	A.MELIFERA
AGUA + ESTRC		HEMBRA			12	A.MELIFERA
AGUA + ESTRC		MACHO	5	4	6	A.MELIFERA
AGUA + ESTRC		MACHO			8	A.MELIFERA
AGUA + ESTRC		MACHO			15	A.MELIFERA
AGUA + ESTRC		MACHO			19	A.MELIFERA
AGUA + ESTRC		HEMBRA	3	4	4	A.MELIFERA
AGUA + ESTRC		HEMBRA			22	A.MELIFERA
AGUA + ESTRC		HEMBRA			13	A.MELIFERA
AGUA + ESTRC		HEMBRA			13	A.MELIFERA
AGUA + ESTRC		MACHO	5	6	3	A.MELIFERA
AGUA + ESTRC		MACHO			2	A.MELIFERA
AGUA + ESTRC		MACHO			7	A.MELIFERA
AGUA + ESTRC		MACHO			3	A.MELIFERA
AGUA + ESTRC		MACHO			16	A.MELIFERA
AGUA + ESTRC		MACHO			34	A.MELIFERA
AGUA + ESTRC		HEMBRA	3	4	3	A.MELIFERA
AGUA + ESTRC		HEMBRA			2	A.MELIFERA
AGUA + ESTRC		HEMBRA			4	A.MELIFERA
AGUA + ESTRC		HEMBRA			70	A.MELIFERA
SIN ASPERJAR	12:20:00	HEMBRA	5	1	50	DIPTERO
SIN ASPERJAR		HEMBRA	4	1	11	A.MELIFERA
SIN ASPERJAR		MACHO	20	0	-	-
SIN ASPERJAR		HEMBRA	5	0	-	-
SIN ASPERJAR		HEMBRA	4	0	-	-
SIN ASPERJAR		MACHO	5	0	-	-
SIN ASPERJAR		HEMBRA	5	0	-	-
SIN ASPERJAR		MACHO	25	0	-	-
JARABE+ESTR	10:08:00	HEMBRA	5	1	10	A.MELIFERA
JARABE+ESTR		MACHO	20	1	7	A.MELIFERA
JARABE+ESTR		HEMBRA	5	2	6	A.MELIFERA
JARABE+ESTR		HEMBRA			150	A.MELIFERA
JARABE+ESTR		HEMBRA	2	9	6	A.MELIFERA
JARABE+ESTR		HEMBRA			12	A.MELIFERA
JARABE+ESTR		HEMBRA			13	A.MELIFERA
JARABE+ESTR		HEMBRA			31	A.MELIFERA
JARABE+ESTR		HEMBRA			12	A.MELIFERA
JARABE+ESTR		HEMBRA			11	A.MELIFERA
JARABE+ESTR		HEMBRA			8	A.MELIFERA
JARABE+ESTR		HEMBRA			12	A.MELIFERA
JARABE+ESTR		HEMBRA			30	A.MELIFERA
JARABE+ESTR		HEMBRA	3	12	3	A.MELIFERA
JARABE+ESTR		HEMBRA			32	A.MELIFERA
JARABE+ESTR		HEMBRA			19	A.MELIFERA
JARABE+ESTR		HEMBRA			3	A.MELIFERA
JARABE+ESTR		HEMBRA			49	A.MELIFERA
JARABE+ESTR		HEMBRA			50	A.MELIFERA
JARABE+ESTR		HEMBRA			9	A.MELIFERA
JARABE+ESTR		HEMBRA			14	A.MELIFERA
JARABE+ESTR		HEMBRA			35	A.MELIFERA
JARABE+ESTR		HEMBRA			27	A.MELIFERA
JARABE+ESTR		HEMBRA			13	A.MELIFERA
JARABE+ESTR		HEMBRA			7	A.MELIFERA
JARABE+ESTR		MACHO	2	14	21	A.MELIFERA
JARABE+ESTR		MACHO			45	A.MELIFERA
JARABE+ESTR		MACHO			47	A.MELIFERA
JARABE+ESTR		MACHO			12	A.MELIFERA
JARABE+ESTR		MACHO			7	A.MELIFERA
JARABE+ESTR		MACHO			20	A.MELIFERA
JARABE+ESTR		MACHO			3	A.MELIFERA
JARABE+ESTR		MACHO			7	A.MELIFERA
JARABE+ESTR		MACHO			6	A.MELIFERA
JARABE+ESTR		MACHO			5	A.MELIFERA
JARABE+ESTR		MACHO			7	A.MELIFERA
JARABE+ESTR		MACHO			8	A.MELIFERA
JARABE+ESTR		MACHO			2	A.MELIFERA
JARABE+ESTR		MACHO			2	A.MELIFERA
JARABE+ESTR		HEMBRA	2	4	7	A.MELIFERA
JARABE+ESTR		HEMBRA			13	A.MELIFERA
JARABE+ESTR		HEMBRA			38	A.MELIFERA
JARABE+ESTR		HEMBRA			6	A.MELIFERA
JARABE+ESTR		MACHO	3	4	18	A.MELIFERA
JARABE+ESTR		MACHO			15	A.MELIFERA
JARABE+ESTR		MACHO			2	A.MELIFERA
JARABE+ESTR		MACHO			6	A.MELIFERA
AGUA+ ESTRC	10:00:00	HEMBRA	3	3	3	A.MELIFERA
AGUA+ ESTRC		HEMBRA			20	A.MELIFERA
AGUA+ ESTRC		HEMBRA			13	A.MELIFERA
AGUA+ ESTRC		MACHO	23	4	3	A.MELIFERA
AGUA+ ESTRC		MACHO			4	A.MELIFERA
AGUA+ ESTRC		MACHO			6	A.MELIFERA
AGUA+ ESTRC		MACHO			7	A.MELIFERA
AGUA+ ESTRC		HEMBRA	5	4	10	A.MELIFERA
AGUA+ ESTRC		HEMBRA			4	A.MELIFERA
AGUA+ ESTRC		HEMBRA			17	A.MELIFERA
AGUA+ ESTRC		HEMBRA			8	A.MELIFERA
AGUA+ ESTRC		HEMBRA	¿?	5	2	A.MELIFERA
AGUA+ ESTRC		HEMBRA			6	A.MELIFERA
AGUA+ ESTRC		HEMBRA			4	A.MELIFERA
AGUA+ ESTRC		HEMBRA			17	A.MELIFERA
AGUA+ ESTRC		HEMBRA			14	A.MELIFERA
AGUA+ ESTRC		MACHO	5	1	3	A.MELIFERA
AGUA+ ESTRC		HEMBRA	3	2	7	A.MELIFERA
AGUA+ ESTRC		HEMBRA			3	A.MELIFERA
AGUA+ ESTRC		HEMBRA	4	0	-	A.MELIFERA
JARABE	12:16:00	HEMBRA	4	2	39	camoati
JARABE		HEMBRA			150	camoati
JARABE		MACHO	10	2	43	camoati
JARABE		MACHO			49	camoati
JARABE		HEMBRA	3	1	74	camoati
JARABE		MACHO	4	1	33	camoati
JARABE		MACHO	7	0	-	A.MELIFERA
JARABE		HEMBRA	5	1	¿?	camoati
JARABE		HEMBRA	2	1	¿?	DIPTERO
JARABE		MACHO	9	1	107	camoati
AGUA + ESTRC	11:00:00	HEMBRA	4	1	20	A.MELIFERA
		MACHO	3	2	4	A.MELIFERA
		MACHO			7	A.MELIFERA
		MACHO	4	5	6	A.MELIFERA
		MACHO			12	A.MELIFERA
		MACHO			4	A.MELIFERA
		MACHO			8	A.MELIFERA
		MACHO			4	A.MELIFERA
		HEMBRA	4	3	3	A.MELIFERA
		HEMBRA			6	A.MELIFERA
		HEMBRA			8	A.MELIFERA
		HEMBRA	4	4	19	A.MELIFERA
		HEMBRA			18	A.MELIFERA
		HEMBRA			6	A.MELIFERA
		HEMBRA			4	A.MELIFERA
		HEMBRA	5	1	5	A.MELIFERA
		MACHO	5	2	5	A.MELIFERA
		MACHO			4	A.MELIFERA
		HEMBRA	4	4	7	A.MELIFERA
		HEMBRA			4	A.MELIFERA
		HEMBRA			2	A.MELIFERA
		HEMBRA			4	A.MELIFERA
		HEMBRA	5	1	5	A.MELIFERA
		MACHO	5	2	5	A.MELIFERA
		MACHO			4	A.MELIFERA
		HEMBRA	4	4	7	A.MELIFERA
		HEMBRA			4	A.MELIFERA
		HEMBRA			22	A.MELIFERA
		HEMBRA			4	A.MELIFERA
SIN ASPERJAR	10:15:00	HEMBRA	7	4	11	A.MELIFERA
SIN ASPERJAR		HEMBRA			2	A.MELIFERA
SIN ASPERJAR		HEMBRA			16	A.MELIFERA
SIN ASPERJAR		HEMBRA			11	A.MELIFERA
SIN ASPERJAR		MACHO	25	5	12	A.MELIFERA
SIN ASPERJAR		MACHO			13	A.MELIFERA
SIN ASPERJAR		MACHO			15	A.MELIFERA
SIN ASPERJAR		MACHO			16	A.MELIFERA
SIN ASPERJAR		MACHO			4	A.MELIFERA
SIN ASPERJAR		HEMBRA	4	1	3	A.MELIFERA
SIN ASPERJAR		MACHO	8	4	9	XILOCOPA
SIN ASPERJAR		MACHO			8	XILOCOPA
SIN ASPERJAR		MACHO			3	DIPTERO
SIN ASPERJAR		MACHO			3	XILOCOPA
SIN ASPERJAR		HEMBRA	3	0	-	-
SIN ASPERJAR		HEMBRA	3	1	4	A.MELIFERA
SIN ASPERJAR		MACHO	5	0	-	-
SIN ASPERJAR		HEMBRA	6	2	7	A.MELIFERA
SIN ASPERJAR		HEMBRA			4	A.MELIFERA
SIN ASPERJAR	11:20:00	HEMBRA	4	1	11	A.MELIFERA
SIN ASPERJAR		MACHO	6	1	3	A.MELIFERA
SIN ASPERJAR		HEMBRA	3	2	12	A.MELIFERA
SIN ASPERJAR		HEMBRA			10	A.MELIFERA
SIN ASPERJAR		HEMBRA	9	2	21	A.MELIFERA
SIN ASPERJAR		HEMBRA			3	A.MELIFERA
SIN ASPERJAR		MACHO	15	6	19	A.MELIFERA
SIN ASPERJAR		MACHO			9	A.MELIFERA
SIN ASPERJAR		MACHO			14	A.MELIFERA
SIN ASPERJAR		MACHO			8	A.MELIFERA
SIN ASPERJAR		MACHO			20	A.MELIFERA
SIN ASPERJAR		HEMBRA	6	0	-
SIN ASPERJAR		MACHO	14	0	-
SIN ASPERJAR		HEMBRA	-	.	-
JARABE+ESTR	12:00:00	HEMBRA	6	10	21	A.MELIFERA
JARABE+ESTR		HEMBRA			17	A.MELIFERA
JARABE+ESTR		HEMBRA			81	A.MELIFERA
JARABE+ESTR		HEMBRA			37	A.MELIFERA
JARABE+ESTR		HEMBRA			27	A.MELIFERA
JARABE+ESTR		HEMBRA			33	A.MELIFERA
JARABE+ESTR		HEMBRA			2	camoati
JARABE+ESTR		HEMBRA			90	camoati
JARABE+ESTR		HEMBRA			28	camoati
JARABE+ESTR		HEMBRA			32	A.MELIFERA
JARABE+ESTR		HEMBRA	1	15	6	A.MELIFERA
JARABE+ESTR		HEMBRA			10	A.MELIFERA
JARABE+ESTR		HEMBRA			3	A.MELIFERA
JARABE+ESTR		HEMBRA			24	A.MELIFERA
JARABE+ESTR		HEMBRA			31	A.MELIFERA
JARABE+ESTR		HEMBRA			7	A.MELIFERA
JARABE+ESTR		HEMBRA			11	A.MELIFERA
JARABE+ESTR		HEMBRA			3	A.MELIFERA
JARABE+ESTR		HEMBRA			2	A.MELIFERA
JARABE+ESTR		HEMBRA			33	A.MELIFERA
JARABE+ESTR		HEMBRA			24	A.MELIFERA
JARABE+ESTR		HEMBRA			70	camoati
JARABE+ESTR		HEMBRA			34	camoati
JARABE+ESTR		HEMBRA			2	A.MELIFERA
JARABE+ESTR		HEMBRA			10	A.MELIFERA
JARABE+ESTR		MACHO	5	15	3	A.MELIFERA
JARABE+ESTR		MACHO			10	A.MELIFERA
JARABE+ESTR		MACHO			12	A.MELIFERA
JARABE+ESTR		MACHO			20	A.MELIFERA
JARABE+ESTR		MACHO			6	A.MELIFERA
JARABE+ESTR		MACHO			75	A.MELIFERA
JARABE+ESTR		MACHO			7	A.MELIFERA
JARABE+ESTR		MACHO			8	A.MELIFERA
JARABE+ESTR		MACHO			29	A.MELIFERA
JARABE+ESTR		MACHO			17	A.MELIFERA
JARABE+ESTR		MACHO			24	A.MELIFERA
JARABE+ESTR		MACHO			21	A.MELIFERA
JARABE+ESTR		MACHO			7	A.MELIFERA
JARABE+ESTR		MACHO			6	camoati
JARABE+ESTR		MACHO			3	camoati
JARABE+ESTR		HEMBRA	2	21	8	A.MELIFERA
JARABE+ESTR		HEMBRA			4	A.MELIFERA
JARABE+ESTR		HEMBRA			42	A.MELIFERA
JARABE+ESTR		HEMBRA			21	A.MELIFERA
JARABE+ESTR		HEMBRA			22	A.MELIFERA
JARABE+ESTR		HEMBRA			2	A.MELIFERA
JARABE+ESTR		HEMBRA			3	A.MELIFERA
JARABE+ESTR		HEMBRA			26	A.MELIFERA
JARABE+ESTR		HEMBRA			16	A.MELIFERA
JARABE+ESTR		HEMBRA			10	A.MELIFERA
JARABE+ESTR		HEMBRA			5	A.MELIFERA
JARABE+ESTR		HEMBRA			40	camoati
JARABE+ESTR		HEMBRA			37	camoati
JARABE+ESTR		HEMBRA			4	A.MELIFERA
JARABE+ESTR		HEMBRA			59	A.MELIFERA
JARABE+ESTR		HEMBRA			79	A.MELIFERA
JARABE+ESTR		HEMBRA			6	A.MELIFERA
JARABE+ESTR		HEMBRA			7	A.MELIFERA
JARABE+ESTR		HEMBRA			2	A.MELIFERA
JARABE+ESTR		HEMBRA			57	A.MELIFERA
JARABE+ESTR		HEMBRA			2	A.MELIFERA
JARABE+ESTR		MACHO	1	22	6	A.MELIFERA
JARABE+ESTR		MACHO			3	A.MELIFERA
JARABE+ESTR		MACHO			2	A.MELIFERA
JARABE+ESTR		MACHO			4	A.MELIFERA
JARABE+ESTR		MACHO			2	A.MELIFERA
JARABE+ESTR		MACHO			5	A.MELIFERA
JARABE+ESTR		MACHO			8	A.MELIFERA
JARABE+ESTR		MACHO			4	A.MELIFERA
JARABE+ESTR		MACHO			6	A.MELIFERA
JARABE+ESTR		MACHO			12	A.MELIFERA
JARABE+ESTR		MACHO			12	A.MELIFERA
JARABE+ESTR		MACHO			3	A.MELIFERA
JARABE+ESTR		MACHO			4	A.MELIFERA
JARABE+ESTR		MACHO			47	A.MELIFERA
JARABE+ESTR		MACHO			2	A.MELIFERA
JARABE+ESTR		MACHO			1	A.MELIFERA
JARABE+ESTR		MACHO			5	A.MELIFERA
JARABE+ESTR		MACHO			6	A.MELIFERA
JARABE+ESTR		MACHO			3	A.MELIFERA
JARABE+ESTR		MACHO			4	A.MELIFERA
JARABE+ESTR		MACHO			5	A.MELIFERA
JARABE+ESTR		MACHO			21	camoati
JARABE+ESTR		HEMBRA	1	21	8	A.MELIFERA
JARABE+ESTR		HEMBRA			2	A.MELIFERA
JARABE+ESTR		HEMBRA			3	A.MELIFERA
JARABE+ESTR		HEMBRA			17	A.MELIFERA
JARABE+ESTR		HEMBRA			16	A.MELIFERA
JARABE+ESTR		HEMBRA			19	A.MELIFERA
JARABE+ESTR		HEMBRA			23	A.MELIFERA
JARABE+ESTR		HEMBRA			6	A.MELIFERA
JARABE+ESTR		HEMBRA			24	A.MELIFERA
JARABE+ESTR		HEMBRA			23	A.MELIFERA
JARABE+ESTR		HEMBRA			2	A.MELIFERA
JARABE+ESTR		HEMBRA			3	A.MELIFERA
JARABE+ESTR		HEMBRA			13	A.MELIFERA
JARABE+ESTR		HEMBRA			14	A.MELIFERA
JARABE+ESTR		HEMBRA			3	A.MELIFERA
JARABE+ESTR		HEMBRA			2	A.MELIFERA
JARABE+ESTR		HEMBRA			72	A.MELIFERA
JARABE+ESTR		HEMBRA			90	A.MELIFERA
JARABE+ESTR		HEMBRA			170	A.MELIFERA
JARABE+ESTR		HEMBRA			2	A.MELIFERA
JARABE+ESTR		HEMBRA			3	A.MELIFERA
JARABE+ESTR		HEMBRA	1	5	12	A.MELIFERA
JARABE+ESTR		HEMBRA			26	A.MELIFERA
JARABE+ESTR		HEMBRA			47	A.MELIFERA
JARABE+ESTR		HEMBRA			6	A.MELIFERA
JARABE+ESTR		HEMBRA			23	A.MELIFERA
JARABE+ESTR		MACHO	2	9	28	A.MELIFERA
JARABE+ESTR		MACHO			36	A.MELIFERA
JARABE+ESTR		MACHO			9	A.MELIFERA
JARABE+ESTR		MACHO			23	A.MELIFERA
JARABE+ESTR		MACHO			30	A.MELIFERA
JARABE+ESTR		MACHO			8	A.MELIFERA
JARABE+ESTR		MACHO			3	A.MELIFERA
JARABE+ESTR		MACHO			28	camoati
JARABE+ESTR		MACHO			170	A.MELIFERA
AGUA+ ESTRC	12:48:00	HEMBRA	2	4	3	A.MELIFERA
AGUA+ ESTRC		HEMBRA			11	A.MELIFERA
AGUA+ ESTRC		HEMBRA			6	A.MELIFERA
AGUA+ ESTRC		HEMBRA			7	A.MELIFERA
AGUA+ ESTRC		MACHO	5	1	6	A.MELIFERA
AGUA+ ESTRC		HEMBRA	-	0	-	-
AGUA+ ESTRC		HEMBRA	-	0	-	-
AGUA+ ESTRC		HEMBRA	3	4	11	A.MELIFERA
AGUA+ ESTRC		HEMBRA			2	A.MELIFERA
AGUA+ ESTRC		HEMBRA			5	A.MELIFERA
AGUA+ ESTRC		HEMBRA			40	camoati
AGUA+ ESTRC		MACHO	6	0	-	-
AGUA+ ESTRC		HEMBRA	4	0	-	-
AGUA+ ESTRC		MACHO	10	0	-	-
AGUA	10:30:00	MACHO	8	1	30	A.MELIFERA
AGUA		HEMBRA	5	0	-	-
AGUA		MACHO	5	2	3
AGUA		MACHO			30
AGUA		HEMBRA	7	1	40	A.MELIFERA
AGUA		MACHO	7	1	2	XILOCOPA
AGUA		HEMBRA	5	0	-	-
AGUA		HEMBRA	4	1	42	A.MELIFERA
AGUA		HEMBRA	2	1	30	A.MELIFERA
JARABE	10:45:00	MACHO	5	1	2	A.MELIFERA
JARABE		HEMBRA	7	7	1	A.MELIFERA
JARABE		HEMBRA			3	A.MELIFERA
JARABE		HEMBRA			5	A.MELIFERA
JARABE		HEMBRA			30	A.MELIFERA
JARABE		HEMBRA			30	A.MELIFERA
JARABE		HEMBRA			16	A.MELIFERA
JARABE		HEMBRA			5	A.MELIFERA
JARABE		HEMBRA			0	A.MELIFERA
JARABE		HEMBRA			0	A.MELIFERA
JARABE		HEMBRA	3	0	-	-
JARABE		HEMBRA	7	4	2	A.MELIFERA
JARABE		HEMBRA			35	A.MELIFERA
JARABE		HEMBRA			40	A.MELIFERA
JARABE		HEMBRA			10	A.MELIFERA
JARABE		HEMBRA			90	A.MELIFERA
JARABE		HEMBRA			20	A.MELIFERA
JARABE		HEMBRA			4	A.MELIFERA
JARABE		HEMBRA	8	3	90	A.MELIFERA
JARABE		HEMBRA			20	A.MELIFERA
JARABE		HEMBRA			4	A.MELIFERA
JARABE		HEMBRA	5	8	48	A.MELIFERA
JARABE		HEMBRA			1	A.MELIFERA
JARABE		HEMBRA			1	A.MELIFERA
JARABE		HEMBRA			1	A.MELIFERA
JARABE		HEMBRA			5	A.MELIFERA
JARABE		HEMBRA			1	A.MELIFERA
JARABE		HEMBRA			103	A.MELIFERA
JARABE		HEMBRA			17	A.MELIFERA
JARABE		MACHO	6	0	-	-
JARABE		MACHO	5	1	42	A.MELIFERA
JARABE+ESTR	11:00:00	HEMBRA	8	5	1	A.MELIFERA
JARABE+ESTR		HEMBRA			3	A.MELIFERA
JARABE+ESTR		HEMBRA			5	A.MELIFERA
JARABE+ESTR		HEMBRA			41	A.MELIFERA
JARABE+ESTR		HEMBRA			10	A.MELIFERA
JARABE+ESTR		HEMBRA	5	0	-	-
JARABE+ESTR		MACHO	5	0	-	-
JARABE+ESTR		MACHO	10	0	-	-
JARABE+ESTR		HEMBRA	5	0	-	-
JARABE+ESTR		MACHO	5	0	-	-
JARABE+ESTR		HEMBRA	5	0	-	-
JARABE+ESTR		HEMBRA	5	0	-	-

## Sheet: raw data frequence 
TRATAMIENTO	SEXO	N.º DE FLORES	CANTVISITAS	Frecflor
AGUA	HEMBRA	5	3	0.6
AGUA	MACHO	5	2	0.4
AGUA	HEMBRA	5	3	0.6
AGUA	HEMBRA	5	0	0
AGUA	MACHO	10	5	0.5
AGUA	HEMBRA	6	1	0.166667
AGUA	MACHO	15	4	0.266667
AGUA	HEMBRA	9	0	0
JARABE+ESTR	HEMBRA	8	2	0.25
JARABE+ESTR	MACHO	9	5	0.555556
JARABE+ESTR	HEMBRA	7	6	0.857143
JARABE+ESTR	MACHO	20	4	0.2
JARABE+ESTR	HEMBRA	7	13	1.85714
JARABE+ESTR	HEMBRA	8	15	1.875
JARABE+ESTR	HEMBRA	4	12	3
JARABE+ESTR	MACHO	5	7	1.4
JARABE	HEMBRA	7	1	0.142857
JARABE	HEMBRA	5	1	0.2
JARABE	HEMBRA	4	1	0.25
JARABE	MACHO	17	2	0.117647
JARABE	HEMBRA	10	4	0.4
SIN ASPERJAR	HEMBRA	5	1	0.2
SIN ASPERJAR	MACHO	15	8	0.533333
JARABE	HEMBRA	3	1	0.333333
JARABE	HEMBRA	4	3	0.75
JARABE	HEMBRA	6	1	0.166667
JARABE	HEMBRA	4	4	1
JARABE+ESTR	HEMBRA	15	0	0
JARABE+ESTR	MACHO	14	2	0.142857
JARABE+ESTR	HEMBRA	9	0	0
JARABE+ESTR	HEMBRA	10	2	0.2
JARABE+ESTR	MACHO	18	3	0.166667
JARABE+ESTR	MACHO	13	3	0.230769
JARABE+ESTR	HEMBRA	2	1	0.5
JARABE+ESTR	MACHO	5	1	0.2
JARABE+ESTR	HEMBRA	2	0	0
JARABE+ESTR	MACHO	15	1	0.0666667
JARABE+ESTR	HEMBRA	7	2	0.285714
JARABE+ESTR	MACHO	7	1	0.142857
JARABE+ESTR	HEMBRA	3	1	0.333333
JARABE+ESTR	MACHO	9	0	0
JARABE+ESTR	HEMBRA	6	0	0
AGUA + ESTRC	HEMBRA	4	0	0
AGUA + ESTRC	MACHO	6	3	0.5
AGUA + ESTRC	HEMBRA	8	1	0.125
AGUA + ESTRC	HEMBRA	7	5	0.714286
AGUA + ESTRC	MACHO	10	1	0.1
AGUA + ESTRC	HEMBRA	5	5	1
AGUA + ESTRC	MACHO	30	4	0.133333
AGUA + ESTRC	HEMBRA	2	10	5
AGUA + ESTRC	MACHO	15	12	0.8
AGUA + ESTRC	HEMBRA	3	11	3.66667
AGUA + ESTRC	HEMBRA	5	11	2.2
JARABE+ESTR	MACHO	4	4	1
JARABE+ESTR	MACHO	7	5	0.714286
JARABE+ESTR	HEMBRA	1	8	8
JARABE+ESTR	HEMBRA	3	5	1.66667
JARABE+ESTR	HEMBRA	2	2	1
JARABE+ESTR	MACHO	4	2	0.5
JARABE+ESTR	MACHO	7	2	0.285714
JARABE+ESTR	HEMBRA	6	20	3.33333
JARABE+ESTR	HEMBRA	2	13	6.5
AGUA + ESTRC	MACHO	7	5	0.714286
AGUA + ESTRC	HEMBRA	1	8	8
AGUA + ESTRC	HEMBRA	3	5	1.66667
AGUA + ESTRC	HEMBRA	2	3	1.5
AGUA + ESTRC	MACHO	4	2	0.5
AGUA + ESTRC	MACHO	3	8	2.66667
SIN ASPERJAR	HEMBRA	1	4	4
SIN ASPERJAR	HEMBRA	3	11	3.66667
JARABE	MACHO	6	4	0.666667
AGUA	HEMBRA	2	2	1
AGUA	HEMBRA	2	3	1.5
AGUA	MACHO	2	1	0.5
AGUA + ESTRC	HEMBRA	2	1	0.5
AGUA + ESTRC	HEMBRA	4	2	0.5
AGUA + ESTRC	MACHO	13	0	0
AGUA + ESTRC	MACHO	25	1	0.04
AGUA + ESTRC	HEMBRA	5	0	0
AGUA + ESTRC	HEMBRA	3	0	0
AGUA + ESTRC	MACHO	5	1	0.2
AGUA + ESTRC	HEMBRA	7	0	0
AGUA + ESTRC	MACHO	15	0	0
AGUA + ESTRC	HEMBRA	3	0	0
AGUA + ESTRC	HEMBRA	4	3	0.75
AGUA + ESTRC	HEMBRA	4	2	0.5
AGUA + ESTRC	MACHO	5	0	0
AGUA + ESTRC	HEMBRA	4	1	0.25
AGUA + ESTRC	HEMBRA	12	1	0.0833333
AGUA + ESTRC	MACHO	30	0	0
AGUA + ESTRC	HEMBRA	4	0	0
AGUA + ESTRC	HEMBRA	5	1	0.2
AGUA + ESTRC	HEMBRA	6	1	0.166667
AGUA + ESTRC	MACHO	9	0	0
AGUA + ESTRC	HEMBRA	6	1	0.166667
AGUA + ESTRC	MACHO	12	1	0.0833333
AGUA + ESTRC	HEMBRA	6	0	0
AGUA + ESTRC	MACHO	20	0	0
AGUA + ESTRC	HEMBRA	4	0	0
SIN ASPERJAR	MACHO	5	1	0.2
SIN ASPERJAR	HEMBRA	6	6	1
SIN ASPERJAR	HEMBRA	2	4	2
JARABE+ESTR	MACHO	5	4	0.8
JARABE+ESTR	HEMBRA	3	4	1.33333
JARABE+ESTR	MACHO	5	6	1.2
JARABE+ESTR	HEMBRA	3	4	1.33333
JARABE+ESTR	HEMBRA	5	1	0.2
JARABE+ESTR	HEMBRA	4	1	0.25
JARABE+ESTR	MACHO	20	0	0
JARABE+ESTR	HEMBRA	5	0	0
JARABE+ESTR	HEMBRA	4	0	0
JARABE+ESTR	MACHO	5	0	0
JARABE+ESTR	HEMBRA	5	0	0
JARABE+ESTR	MACHO	25	0	0
JARABE+ESTR	HEMBRA	5	1	0.2
JARABE+ESTR	MACHO	20	1	0.05
JARABE+ESTR	HEMBRA	5	2	0.4
JARABE+ESTR	HEMBRA	2	9	4.5
JARABE+ESTR	HEMBRA	3	12	4
AGUA + ESTRC	MACHO	2	14	7
JARABE	HEMBRA	2	4	2
JARABE	MACHO	3	4	1.33333
JARABE	HEMBRA	3	3	1
AGUA + ESTRC	MACHO	23	4	0.173913
AGUA + ESTRC	HEMBRA	5	4	0.8
AGUA + ESTRC	MACHO	5	1	0.2
AGUA + ESTRC	HEMBRA	3	2	0.666667
AGUA + ESTRC	HEMBRA	4	0	0
AGUA + ESTRC	HEMBRA	4	2	0.5
AGUA + ESTRC	MACHO	10	2	0.2
AGUA + ESTRC	HEMBRA	3	1	0.333333
AGUA + ESTRC	MACHO	4	1	0.25
AGUA + ESTRC	MACHO	7	0	0
AGUA + ESTRC	HEMBRA	5	1	0.2
AGUA + ESTRC	HEMBRA	2	1	0.5
AGUA + ESTRC	MACHO	9	1	0.111111
SIN ASPERJAR	HEMBRA	4	1	0.25
SIN ASPERJAR	MACHO	3	2	0.666667
SIN ASPERJAR	MACHO	4	5	1.25
SIN ASPERJAR	HEMBRA	4	3	0.75
SIN ASPERJAR	HEMBRA	4	4	1
SIN ASPERJAR	HEMBRA	5	1	0.2
SIN ASPERJAR	MACHO	5	2	0.4
SIN ASPERJAR	hembra	4	4	1
SIN ASPERJAR	HEMBRA	5	1	0.2
SIN ASPERJAR	MACHO	5	2	0.4
SIN ASPERJAR	HEMBRA	4	4	1
SIN ASPERJAR	HEMBRA	7	4	0.571429
JARABE+ESTR	MACHO	25	5	0.2
JARABE+ESTR	HEMBRA	4	1	0.25
JARABE+ESTR	MACHO	8	4	0.5
JARABE+ESTR	HEMBRA	3	0	0
JARABE+ESTR	HEMBRA	3	1	0.333333
JARABE+ESTR	MACHO	5	0	0
JARABE+ESTR	HEMBRA	6	2	0.333333
JARABE+ESTR	HEMBRA	4	1	0.25
JARABE+ESTR	MACHO	6	1	0.166667
JARABE+ESTR	HEMBRA	3	2	0.666667
JARABE+ESTR	HEMBRA	9	2	0.222222
JARABE+ESTR	MACHO	15	6	0.4
JARABE+ESTR	HEMBRA	6	0	0
JARABE+ESTR	MACHO	14	0	0
JARABE+ESTR	HEMBRA	6	10	1.66667
JARABE+ESTR	HEMBRA	1	15	15
JARABE+ESTR	MACHO	5	15	3
JARABE+ESTR	HEMBRA	2	21	10.5
JARABE+ESTR	MACHO	1	22	22
JARABE+ESTR	HEMBRA	1	21	21
AGUA	HEMBRA	1	5	5
AGUA	MACHO	2	9	4.5
JARABE	HEMBRA	2	4	2
JARABE	MACHO	5	1	0.2
JARABE	HEMBRA	3	4	1.33333
JARABE	MACHO	6	0	0
JARABE	HEMBRA	4	0	0
JARABE	MACHO	10	0	0
JARABE	MACHO	8	1	0.125
JARABE	HEMBRA	5	0	0
JARABE	MACHO	5	2	0.4
JARABE	HEMBRA	7	1	0.142857
JARABE	MACHO	7	1	0.142857
JARABE	HEMBRA	5	0	0
JARABE	HEMBRA	4	1	0.25
JARABE	HEMBRA	2	1	0.5
JARABE	MACHO	5	1	0.2
JARABE+ESTR	HEMBRA	7	7	1
JARABE+ESTR	HEMBRA	3	0	0
JARABE+ESTR	HEMBRA	7	4	0.571429
JARABE+ESTR	HEMBRA	8	3	0.375
JARABE+ESTR	HEMBRA	5	8	1.6
JARABE+ESTR	MACHO	6	0	0
JARABE+ESTR	MACHO	5	1	0.2
JARABE+ESTR	HEMBRA	8	5	0.625
JARABE+ESTR	HEMBRA	5	0	0
JARABE+ESTR	MACHO	5	0	0
JARABE+ESTR	MACHO	10	0	0
JARABE+ESTR	HEMBRA	5	0	0
JARABE+ESTR	MACHO	5	0	0
JARABE+ESTR	HEMBRA	5	0	0
JARABE+ESTR	HEMBRA	5	0	0

## Sheet: time in seconds per visit
Tratamiento	Sexo	Seg	Especie
Water	Female	16	A.MELIFERA
Water	Female	9	A.MELIFERA
Water	Female	15	A.MELIFERA
Water	Male	12	A.MELIFERA
Water	Male	6	A.MELIFERA
Water	Female	15	A.MELIFERA
Water	Female	11	A.MELIFERA
Water	Female	40	A.MELIFERA
Water	Male	8	A.MELIFERA
Water	Male	5	A.MELIFERA
Water	Male	40	A.MELIFERA
Water	Female	31	A.MELIFERA
Water	Male	19	A.MELIFERA
Water	Male	57	A.MELIFERA
Water	Male	35	A.MELIFERA
Syrup+Extract	Female	5	A.MELIFERA
Syrup+Extract	Female	10	A.MELIFERA
Syrup+Extract	Male	6	A.MELIFERA
Syrup+Extract	Male	11	A.MELIFERA
Syrup+Extract	Male	10	A.MELIFERA
Syrup+Extract	Male	5	A.MELIFERA
Syrup+Extract	Male	8	A.MELIFERA
Syrup+Extract	Female	1	A.MELIFERA
Syrup+Extract	Female	61	A.MELIFERA
Syrup+Extract	Female	32	A.MELIFERA
Syrup+Extract	Female	36	A.MELIFERA
Syrup+Extract	Female	32	A.MELIFERA
Syrup+Extract	Female	18	A.MELIFERA
Syrup+Extract	Male	12	A.MELIFERA
Syrup+Extract	Male	62	A.MELIFERA
Syrup+Extract	Male	69	A.MELIFERA
Syrup+Extract	Male	32	A.MELIFERA
Syrup+Extract	Female	18	A.MELIFERA
Syrup+Extract	Female	42	A.MELIFERA
Syrup+Extract	Female	61	A.MELIFERA
Syrup+Extract	Female	32	A.MELIFERA
Syrup+Extract	Female	41	A.MELIFERA
Syrup+Extract	Female	50	A.MELIFERA
Syrup+Extract	Female	53	A.MELIFERA
Syrup+Extract	Female	55	A.MELIFERA
Syrup+Extract	Female	57	A.MELIFERA
Syrup+Extract	Female	34	A.MELIFERA
Syrup+Extract	Female	35	A.MELIFERA
Syrup+Extract	Female	25	A.MELIFERA
Syrup+Extract	Female	36	A.MELIFERA
Syrup+Extract	Female	29	A.MELIFERA
Syrup+Extract	Female	47	A.MELIFERA
Syrup+Extract	Female	2	A.MELIFERA
Syrup+Extract	Female	19	A.MELIFERA
Syrup+Extract	Female	23	A.MELIFERA
Syrup+Extract	Female	34	A.MELIFERA
Syrup+Extract	Female	36	A.MELIFERA
Syrup+Extract	Female	55	A.MELIFERA
Syrup+Extract	Female	42	A.MELIFERA
Syrup+Extract	Female	15	A.MELIFERA
Syrup+Extract	Female	21	A.MELIFERA
Syrup+Extract	Female	24	A.MELIFERA
Syrup+Extract	Female	32	A.MELIFERA
Syrup+Extract	Female	33	A.MELIFERA
Syrup+Extract	Female	22	A.MELIFERA
Syrup+Extract	Female	61	A.MELIFERA
Syrup+Extract	Female	67	A.MELIFERA
Syrup+Extract	Female	48	A.MELIFERA
Syrup+Extract	Female	54	A.MELIFERA
Syrup+Extract	Male	21	A.MELIFERA
Syrup+Extract	Male	33	A.MELIFERA
Syrup+Extract	Male	30	A.MELIFERA
Syrup+Extract	Male	92	A.MELIFERA
Syrup+Extract	Male	33	A.MELIFERA
Syrup+Extract	Male	50	A.MELIFERA
Syrup	Female	30	A.MELIFERA
Syrup	Female	26	A.MELIFERA
Syrup	Female	14	A.MELIFERA
Syrup	Male	2	A.MELIFERA
Syrup	Male	6	A.MELIFERA
Syrup	Female	17	A.MELIFERA
Syrup	Female	4	A.MELIFERA
Controle	Male	30	A.MELIFERA
Controle	Male	21	A.MELIFERA
Controle	Male	12	A.MELIFERA
Controle	Male	8	A.MELIFERA
Controle	Male	1	A.MELIFERA
Controle	Male	7	A.MELIFERA
Controle	Female	2	A.MELIFERA
Syrup	Male	3	A.MELIFERA
Syrup	Female	42	A.MELIFERA
Syrup	Female	50	A.MELIFERA
Syrup	Male	23	A.MELIFERA
Syrup	Female	12	A.MELIFERA
Syrup+Extract	Male	2	A.MELIFERA
Syrup+Extract	Male	16	A.MELIFERA
Syrup+Extract	Male	14	A.MELIFERA
Syrup+Extract	Female	30	A.MELIFERA
Syrup+Extract	Female	34	A.MELIFERA
Syrup+Extract	Female	10	A.MELIFERA
Syrup+Extract	Female	140	A.MELIFERA
Syrup+Extract	Female	18	A.MELIFERA
Syrup+Extract	Male	117	A.MELIFERA
Syrup+Extract	Female	70	A.MELIFERA
Syrup+Extract	Female	50	A.MELIFERA
Syrup+Extract	Female	49	A.MELIFERA
Syrup+Extract	Female	30	A.MELIFERA
Syrup+Extract	Female	7	A.MELIFERA
Syrup+Extract	Male	35	A.MELIFERA
Syrup+Extract	Male	7	A.MELIFERA
Syrup+Extract	Male	5	A.MELIFERA
Syrup+Extract	Male	30	A.MELIFERA
Syrup+Extract	Female	40	A.MELIFERA
Syrup+Extract	Female	40	A.MELIFERA
Syrup+Extract	Female	7	A.MELIFERA
Syrup+Extract	Female	36	A.MELIFERA
Syrup+Extract	Female	13	A.MELIFERA
Syrup+Extract	Female	16	A.MELIFERA
Syrup+Extract	Female	15	A.MELIFERA
Syrup+Extract	Female	5	A.MELIFERA
Syrup+Extract	Female	30	A.MELIFERA
Extract	Male	10	A.MELIFERA
Extract	Male	13	A.MELIFERA
Extract	Male	20	A.MELIFERA
Extract	Male	40	A.MELIFERA
Extract	Male	51	A.MELIFERA
Extract	Male	3	A.MELIFERA
Extract	Male	2	A.MELIFERA
Extract	Male	44	A.MELIFERA
Extract	Male	13	A.MELIFERA
Extract	Male	10	A.MELIFERA
Extract	Male	3	A.MELIFERA
Extract	Male	4	A.MELIFERA
Extract	Female	4	A.MELIFERA
Extract	Female	4	A.MELIFERA
Extract	Female	3	A.MELIFERA
Extract	Female	2	A.MELIFERA
Extract	Female	13	A.MELIFERA
Extract	Female	26	A.MELIFERA
Extract	Female	5	A.MELIFERA
Extract	Female	39	A.MELIFERA
Extract	Female	6	A.MELIFERA
Extract	Female	12	A.MELIFERA
Extract	Female	15	A.MELIFERA
Extract	Female	25	A.MELIFERA
Extract	Female	3	A.MELIFERA
Extract	Female	7	A.MELIFERA
Extract	Female	16	A.MELIFERA
Extract	Female	40	A.MELIFERA
Extract	Female	16	A.MELIFERA
Extract	Female	20	A.MELIFERA
Extract	Female	6	A.MELIFERA
Extract	Female	7	A.MELIFERA
Extract	Female	10	A.MELIFERA
Extract	Female	6	A.MELIFERA
Extract	Male	11	A.MELIFERA
Extract	Male	6	A.MELIFERA
Extract	Male	27	A.MELIFERA
Extract	Male	42	A.MELIFERA
Extract	Male	2	A.MELIFERA
Extract	Male	10	A.MELIFERA
Extract	Male	135	A.MELIFERA
Extract	Male	195	A.MELIFERA
Extract	Male	13	A.MELIFERA
Extract	Male	17	A.MELIFERA
Extract	Female	3	A.MELIFERA
Extract	Female	45	A.MELIFERA
Extract	Female	33	A.MELIFERA
Extract	Female	10	A.MELIFERA
Extract	Female	17	A.MELIFERA
Extract	Female	123	A.MELIFERA
Extract	Female	3	A.MELIFERA
Extract	Female	22	A.MELIFERA
Extract	Female	10	A.MELIFERA
Extract	Female	15	A.MELIFERA
Extract	Female	44	A.MELIFERA
Extract	Female	83	A.MELIFERA
Extract	Female	35	A.MELIFERA
Extract	Female	70	A.MELIFERA
Extract	Female	27	A.MELIFERA
Extract	Female	47	A.MELIFERA
Extract	Male	50	A.MELIFERA
Extract	Male	70	A.MELIFERA
Syrup+Extract	Male	3	A.MELIFERA
Syrup+Extract	Male	2	A.MELIFERA
Syrup+Extract	Female	3	A.MELIFERA
Syrup+Extract	Female	30	A.MELIFERA
Syrup+Extract	Female	15	A.MELIFERA
Syrup+Extract	Female	4	A.MELIFERA
Syrup+Extract	Female	115	A.MELIFERA
Syrup+Extract	Female	30	A.MELIFERA
Syrup+Extract	Female	2	A.MELIFERA
Syrup+Extract	Female	10	A.MELIFERA
Syrup+Extract	Female	12	A.MELIFERA
Syrup+Extract	Female	1	A.MELIFERA
Syrup+Extract	Female	90	A.MELIFERA
Syrup+Extract	Female	4	A.MELIFERA
Syrup+Extract	Female	2	A.MELIFERA
Syrup+Extract	Female	10	A.MELIFERA
Syrup+Extract	Female	12	A.MELIFERA
Syrup+Extract	Female	1	A.MELIFERA
Syrup+Extract	Female	90	A.MELIFERA
Syrup+Extract	Female	4	A.MELIFERA
Syrup+Extract	Female	2	A.MELIFERA
Syrup+Extract	Female	5	A.MELIFERA
Syrup+Extract	Female	4	A.MELIFERA
Syrup+Extract	Female	20	A.MELIFERA
Syrup+Extract	Female	39	A.MELIFERA
Syrup+Extract	Female	95	A.MELIFERA
Syrup+Extract	Female	33	A.MELIFERA
Syrup+Extract	Female	44	A.MELIFERA
Syrup+Extract	Female	3	A.MELIFERA
Syrup+Extract	Female	2	A.MELIFERA
Syrup+Extract	Female	115	A.MELIFERA
Syrup+Extract	Female	15	A.MELIFERA
Syrup+Extract	Female	15	A.MELIFERA
Syrup+Extract	Female	5	A.MELIFERA
Syrup+Extract	Female	4	A.MELIFERA
Syrup+Extract	Female	20	A.MELIFERA
Syrup+Extract	Female	39	A.MELIFERA
Syrup+Extract	Female	95	A.MELIFERA
Syrup+Extract	Female	33	A.MELIFERA
Syrup+Extract	Male	135	A.MELIFERA
Syrup+Extract	Male	130	A.MELIFERA
Syrup+Extract	Male	195	A.MELIFERA
Syrup+Extract	Male	13	A.MELIFERA
Syrup+Extract	Male	17	A.MELIFERA
Syrup+Extract	Female	3	A.MELIFERA
Syrup+Extract	Female	45	A.MELIFERA
Syrup+Extract	Female	33	A.MELIFERA
Syrup+Extract	Female	10	A.MELIFERA
Syrup+Extract	Female	17	A.MELIFERA
Syrup+Extract	Female	123	A.MELIFERA
Syrup+Extract	Female	3	A.MELIFERA
Syrup+Extract	Female	22	A.MELIFERA
Syrup+Extract	Female	10	A.MELIFERA
Syrup+Extract	Female	15	A.MELIFERA
Syrup+Extract	Female	44	A.MELIFERA
Syrup+Extract	Female	83	A.MELIFERA
Syrup+Extract	Female	35	A.MELIFERA
Syrup+Extract	Female	70	A.MELIFERA
Syrup+Extract	Female	10	A.MELIFERA
Syrup+Extract	Female	27	A.MELIFERA
Syrup+Extract	Female	47	A.MELIFERA
Syrup+Extract	Male	50	A.MELIFERA
Syrup+Extract	Male	70	A.MELIFERA
Extract	Male	3	A.MELIFERA
Extract	Male	2	A.MELIFERA
Extract	Male	62	A.MELIFERA
Extract	Male	36	A.MELIFERA
Extract	Male	4	A.MELIFERA
Extract	Male	6	A.MELIFERA
Extract	Male	18	A.MELIFERA
Extract	Female	10	A.MELIFERA
Extract	Female	12	A.MELIFERA
Extract	Female	13	A.MELIFERA
Extract	Female	14	A.MELIFERA
Extract	Female	3	A.MELIFERA
Extract	Female	2	A.MELIFERA
Extract	Female	6	A.MELIFERA
Extract	Female	8	A.MELIFERA
Extract	Female	7	A.MELIFERA
Extract	Female	4	A.MELIFERA
Extract	Female	18	A.MELIFERA
Extract	Female	3	A.MELIFERA
Extract	Female	19	A.MELIFERA
Extract	Female	10	A.MELIFERA
Extract	Female	4	A.MELIFERA
Extract	Male	8	A.MELIFERA
Extract	Male	12	A.MELIFERA
Extract	Male	2	A.MELIFERA
Extract	Male	12	A.MELIFERA
Extract	Female	8	A.MELIFERA
Extract	Female	7	A.MELIFERA
Extract	Female	3	A.MELIFERA
Extract	Female	8	A.MELIFERA
Extract	Female	3	A.MELIFERA
Extract	Male	10	A.MELIFERA
Extract	Female	2	A.MELIFERA
Controle	Female	4	A.MELIFERA
Controle	Female	2	A.MELIFERA
Controle	Male	20	A.MELIFERA
Syrup	Female	78	A.MELIFERA
Syrup	Female	1	A.MELIFERA
Syrup	Female	261	A.MELIFERA
Syrup	Female	20	A.MELIFERA
Syrup	Female	80	A.MELIFERA
Syrup	Female	236	A.MELIFERA
Syrup	Female	97	A.MELIFERA
Water	Female	10	A.MELIFERA
Water	Female	3	A.MELIFERA
Water	Female	3	A.MELIFERA
Water	Male	4	A.MELIFERA
Extract	Female	7	A.MELIFERA
Extract	Female	3	A.MELIFERA
Extract	Female	12	A.MELIFERA
Extract	Female	14	A.MELIFERA
Extract	Female	6	A.MELIFERA
Extract	Female	3	A.MELIFERA
Extract	Female	3	A.MELIFERA
Extract	Female	6	A.MELIFERA
Extract	Female	8	A.MELIFERA
Extract	Female	12	A.MELIFERA
Extract	Male	6	A.MELIFERA
Extract	Male	8	A.MELIFERA
Extract	Male	15	A.MELIFERA
Extract	Male	19	A.MELIFERA
Extract	Female	4	A.MELIFERA
Extract	Female	22	A.MELIFERA
Extract	Female	13	A.MELIFERA
Extract	Female	13	A.MELIFERA
Extract	Male	3	A.MELIFERA
Extract	Male	2	A.MELIFERA
Extract	Male	7	A.MELIFERA
Extract	Male	3	A.MELIFERA
Extract	Male	16	A.MELIFERA
Extract	Male	34	A.MELIFERA
Extract	Female	3	A.MELIFERA
Extract	Female	2	A.MELIFERA
Extract	Female	4	A.MELIFERA
Extract	Female	70	A.MELIFERA
Controle	Female	11	A.MELIFERA
Syrup+Extract	Female	10	A.MELIFERA
Syrup+Extract	Male	7	A.MELIFERA
Syrup+Extract	Female	6	A.MELIFERA
Syrup+Extract	Female	150	A.MELIFERA
Syrup+Extract	Female	6	A.MELIFERA
Syrup+Extract	Female	12	A.MELIFERA
Syrup+Extract	Female	13	A.MELIFERA
Syrup+Extract	Female	31	A.MELIFERA
Syrup+Extract	Female	12	A.MELIFERA
Syrup+Extract	Female	11	A.MELIFERA
Syrup+Extract	Female	8	A.MELIFERA
Syrup+Extract	Female	12	A.MELIFERA
Syrup+Extract	Female	30	A.MELIFERA
Syrup+Extract	Female	3	A.MELIFERA
Syrup+Extract	Female	32	A.MELIFERA
Syrup+Extract	Female	19	A.MELIFERA
Syrup+Extract	Female	3	A.MELIFERA
Syrup+Extract	Female	49	A.MELIFERA
Syrup+Extract	Female	50	A.MELIFERA
Syrup+Extract	Female	9	A.MELIFERA
Syrup+Extract	Female	14	A.MELIFERA
Syrup+Extract	Female	35	A.MELIFERA
Syrup+Extract	Female	27	A.MELIFERA
Syrup+Extract	Female	13	A.MELIFERA
Syrup+Extract	Female	7	A.MELIFERA
Syrup+Extract	Male	21	A.MELIFERA
Syrup+Extract	Male	45	A.MELIFERA
Syrup+Extract	Male	47	A.MELIFERA
Syrup+Extract	Male	12	A.MELIFERA
Syrup+Extract	Male	7	A.MELIFERA
Syrup+Extract	Male	20	A.MELIFERA
Syrup+Extract	Male	3	A.MELIFERA
Syrup+Extract	Male	7	A.MELIFERA
Syrup+Extract	Male	6	A.MELIFERA
Syrup+Extract	Male	5	A.MELIFERA
Syrup+Extract	Male	7	A.MELIFERA
Syrup+Extract	Male	8	A.MELIFERA
Syrup+Extract	Male	2	A.MELIFERA
Syrup+Extract	Male	2	A.MELIFERA
Syrup+Extract	Female	7	A.MELIFERA
Syrup+Extract	Female	13	A.MELIFERA
Syrup+Extract	Female	38	A.MELIFERA
Syrup+Extract	Female	6	A.MELIFERA
Syrup+Extract	Male	18	A.MELIFERA
Syrup+Extract	Male	15	A.MELIFERA
Syrup+Extract	Male	2	A.MELIFERA
Syrup+Extract	Male	6	A.MELIFERA
Extract	Female	3	A.MELIFERA
Extract	Female	20	A.MELIFERA
Extract	Female	13	A.MELIFERA
Extract	Male	3	A.MELIFERA
Extract	Male	4	A.MELIFERA
Extract	Male	6	A.MELIFERA
Extract	Male	7	A.MELIFERA
Extract	Female	10	A.MELIFERA
Extract	Female	4	A.MELIFERA
Extract	Female	17	A.MELIFERA
Extract	Female	8	A.MELIFERA
Extract	Female	2	A.MELIFERA
Extract	Female	6	A.MELIFERA
Extract	Female	4	A.MELIFERA
Extract	Female	17	A.MELIFERA
Extract	Female	14	A.MELIFERA
Extract	Male	3	A.MELIFERA
Extract	Female	7	A.MELIFERA
Extract	Female	3	A.MELIFERA
Extract	Female		A.MELIFERA
Syrup	Male		A.MELIFERA
Extract	Female	20	A.MELIFERA
Extract	Male	4	A.MELIFERA
Extract	Male	7	A.MELIFERA
Extract	Male	6	A.MELIFERA
Extract	Male	12	A.MELIFERA
Extract	Male	4	A.MELIFERA
Extract	Male	8	A.MELIFERA
Extract	Male	4	A.MELIFERA
Extract	Female	3	A.MELIFERA
Extract	Female	6	A.MELIFERA
Extract	Female	8	A.MELIFERA
Extract	Female	19	A.MELIFERA
Extract	Female	18	A.MELIFERA
Extract	Female	6	A.MELIFERA
Extract	Female	4	A.MELIFERA
Extract	Female	5	A.MELIFERA
Extract	Male	5	A.MELIFERA
Extract	Male	4	A.MELIFERA
Extract	Female	7	A.MELIFERA
Extract	Female	4	A.MELIFERA
Extract	Female	2	A.MELIFERA
Extract	Female	4	A.MELIFERA
Extract	Female	5	A.MELIFERA
Extract	Male	5	A.MELIFERA
Extract	Male	4	A.MELIFERA
Extract	Female	7	A.MELIFERA
Extract	Female	4	A.MELIFERA
Extract	Female	22	A.MELIFERA
Extract	Female	4	A.MELIFERA
Controle	Female	11	A.MELIFERA
Controle	Female	2	A.MELIFERA
Controle	Female	16	A.MELIFERA
Controle	Female	11	A.MELIFERA
Controle	Male	12	A.MELIFERA
Controle	Male	13	A.MELIFERA
Controle	Male	15	A.MELIFERA
Controle	Male	16	A.MELIFERA
Controle	Male	4	A.MELIFERA
Controle	Female	3	A.MELIFERA
Controle	Female	4	A.MELIFERA
Controle	Female	7	A.MELIFERA
Controle	Female	4	A.MELIFERA
Controle	Female	11	A.MELIFERA
Controle	Male	3	A.MELIFERA
Controle	Female	12	A.MELIFERA
Controle	Female	10	A.MELIFERA
Controle	Female	21	A.MELIFERA
Controle	Female	3	A.MELIFERA
Controle	Male	19	A.MELIFERA
Controle	Male	9	A.MELIFERA
Controle	Male	14	A.MELIFERA
Controle	Male	8	A.MELIFERA
Controle	Male	20	A.MELIFERA
Syrup+Extract	Female	21	A.MELIFERA
Syrup+Extract	Female	17	A.MELIFERA
Syrup+Extract	Female	81	A.MELIFERA
Syrup+Extract	Female	37	A.MELIFERA
Syrup+Extract	Female	27	A.MELIFERA
Syrup+Extract	Female	33	A.MELIFERA
Syrup+Extract	Female	32	A.MELIFERA
Syrup+Extract	Female	6	A.MELIFERA
Syrup+Extract	Female	10	A.MELIFERA
Syrup+Extract	Female	3	A.MELIFERA
Syrup+Extract	Female	24	A.MELIFERA
Syrup+Extract	Female	31	A.MELIFERA
Syrup+Extract	Female	7	A.MELIFERA
Syrup+Extract	Female	11	A.MELIFERA
Syrup+Extract	Female	3	A.MELIFERA
Syrup+Extract	Female	2	A.MELIFERA
Syrup+Extract	Female	33	A.MELIFERA
Syrup+Extract	Female	24	A.MELIFERA
Syrup+Extract	Female	2	A.MELIFERA
Syrup+Extract	Female	10	A.MELIFERA
Syrup+Extract	Male	3	A.MELIFERA
Syrup+Extract	Male	10	A.MELIFERA
Syrup+Extract	Male	12	A.MELIFERA
Syrup+Extract	Male	20	A.MELIFERA
Syrup+Extract	Male	6	A.MELIFERA
Syrup+Extract	Male	75	A.MELIFERA
Syrup+Extract	Male	7	A.MELIFERA
Syrup+Extract	Male	8	A.MELIFERA
Syrup+Extract	Male	29	A.MELIFERA
Syrup+Extract	Male	17	A.MELIFERA
Syrup+Extract	Male	24	A.MELIFERA
Syrup+Extract	Male	21	A.MELIFERA
Syrup+Extract	Male	7	A.MELIFERA
Syrup+Extract	Female	8	A.MELIFERA
Syrup+Extract	Female	4	A.MELIFERA
Syrup+Extract	Female	42	A.MELIFERA
Syrup+Extract	Female	21	A.MELIFERA
Syrup+Extract	Female	22	A.MELIFERA
Syrup+Extract	Female	2	A.MELIFERA
Syrup+Extract	Female	3	A.MELIFERA
Syrup+Extract	Female	26	A.MELIFERA
Syrup+Extract	Female	16	A.MELIFERA
Syrup+Extract	Female	10	A.MELIFERA
Syrup+Extract	Female	5	A.MELIFERA
Syrup+Extract	Female	4	A.MELIFERA
Syrup+Extract	Female	59	A.MELIFERA
Syrup+Extract	Female	79	A.MELIFERA
Syrup+Extract	Female	6	A.MELIFERA
Syrup+Extract	Female	7	A.MELIFERA
Syrup+Extract	Female	2	A.MELIFERA
Syrup+Extract	Female	57	A.MELIFERA
Syrup+Extract	Female	2	A.MELIFERA
Syrup+Extract	Male	6	A.MELIFERA
Syrup+Extract	Male	3	A.MELIFERA
Syrup+Extract	Male	2	A.MELIFERA
Syrup+Extract	Male	4	A.MELIFERA
Syrup+Extract	Male	2	A.MELIFERA
Syrup+Extract	Male	5	A.MELIFERA
Syrup+Extract	Male	8	A.MELIFERA
Syrup+Extract	Male	4	A.MELIFERA
Syrup+Extract	Male	6	A.MELIFERA
Syrup+Extract	Male	12	A.MELIFERA
Syrup+Extract	Male	12	A.MELIFERA
Syrup+Extract	Male	3	A.MELIFERA
Syrup+Extract	Male	4	A.MELIFERA
Syrup+Extract	Male	47	A.MELIFERA
Syrup+Extract	Male	2	A.MELIFERA
Syrup+Extract	Male	1	A.MELIFERA
Syrup+Extract	Male	5	A.MELIFERA
Syrup+Extract	Male	6	A.MELIFERA
Syrup+Extract	Male	3	A.MELIFERA
Syrup+Extract	Male	4	A.MELIFERA
Syrup+Extract	Male	5	A.MELIFERA
Syrup+Extract	Female	8	A.MELIFERA
Syrup+Extract	Female	2	A.MELIFERA
Syrup+Extract	Female	3	A.MELIFERA
Syrup+Extract	Female	17	A.MELIFERA
Syrup+Extract	Female	16	A.MELIFERA
Syrup+Extract	Female	19	A.MELIFERA
Syrup+Extract	Female	23	A.MELIFERA
Syrup+Extract	Female	6	A.MELIFERA
Syrup+Extract	Female	24	A.MELIFERA
Syrup+Extract	Female	23	A.MELIFERA
Syrup+Extract	Female	2	A.MELIFERA
Syrup+Extract	Female	3	A.MELIFERA
Syrup+Extract	Female	13	A.MELIFERA
Syrup+Extract	Female	14	A.MELIFERA
Syrup+Extract	Female	3	A.MELIFERA
Syrup+Extract	Female	2	A.MELIFERA
Syrup+Extract	Female	72	A.MELIFERA
Syrup+Extract	Female	90	A.MELIFERA
Syrup+Extract	Female	170	A.MELIFERA
Syrup+Extract	Female	2	A.MELIFERA
Syrup+Extract	Female	3	A.MELIFERA
Syrup+Extract	Female	12	A.MELIFERA
Syrup+Extract	Female	26	A.MELIFERA
Syrup+Extract	Female	47	A.MELIFERA
Syrup+Extract	Female	6	A.MELIFERA
Syrup+Extract	Female	23	A.MELIFERA
Syrup+Extract	Male	28	A.MELIFERA
Syrup+Extract	Male	36	A.MELIFERA
Syrup+Extract	Male	9	A.MELIFERA
Syrup+Extract	Male	23	A.MELIFERA
Syrup+Extract	Male	30	A.MELIFERA
Syrup+Extract	Male	8	A.MELIFERA
Syrup+Extract	Male	3	A.MELIFERA
Syrup+Extract	Male	170	A.MELIFERA
Extract	Female	3	A.MELIFERA
Extract	Female	11	A.MELIFERA
Extract	Female	6	A.MELIFERA
Extract	Female	7	A.MELIFERA
Extract	Male	6	A.MELIFERA
Extract	Female	11	A.MELIFERA
Extract	Female	2	A.MELIFERA
Extract	Female	5	A.MELIFERA
Water	Male	30	A.MELIFERA
Water	Female	40	A.MELIFERA
Water	Female	42	A.MELIFERA
Water	Female	30	A.MELIFERA
Syrup	Male	2	A.MELIFERA
Syrup	Female	1	A.MELIFERA
Syrup	Female	3	A.MELIFERA
Syrup	Female	5	A.MELIFERA
Syrup	Female	30	A.MELIFERA
Syrup	Female	30	A.MELIFERA
Syrup	Female	16	A.MELIFERA
Syrup	Female	5	A.MELIFERA
Syrup	Female		A.MELIFERA
Syrup	Female		A.MELIFERA
Syrup	Female	2	A.MELIFERA
Syrup	Female	35	A.MELIFERA
Syrup	Female	40	A.MELIFERA
Syrup	Female	10	A.MELIFERA
Syrup	Female	90	A.MELIFERA
Syrup	Female	20	A.MELIFERA
Syrup	Female	4	A.MELIFERA
Syrup	Female	90	A.MELIFERA
Syrup	Female	20	A.MELIFERA
Syrup	Female	4	A.MELIFERA
Syrup	Female	48	A.MELIFERA
Syrup	Female	1	A.MELIFERA
Syrup	Female	1	A.MELIFERA
Syrup	Female	1	A.MELIFERA
Syrup	Female	5	A.MELIFERA
Syrup	Female	1	A.MELIFERA
Syrup	Female	103	A.MELIFERA
Syrup	Female	17	A.MELIFERA
Syrup	Male	42	A.MELIFERA
Syrup+Extract	Female	1	A.MELIFERA
Syrup+Extract	Female	3	A.MELIFERA
Syrup+Extract	Female	5	A.MELIFERA
Syrup+Extract	Female	41	A.MELIFERA
Syrup+Extract	Female	10	A.MELIFERA

## Sheet: frequence per treatment
Tratamiento	Sexo	Flores	Visitas	ESPECIE	Frecuencia
Water	Female	5	3	A.MELIFERA	0.6
Water	Female			A.MELIFERA
Water	Female			A.MELIFERA
Water	Male	5	2	A.MELIFERA	0.4
Water	Male			A.MELIFERA
Water	Female	5	3	A.MELIFERA	0.6
Water	Female			A.MELIFERA
Water	Female			A.MELIFERA
Water	Male			A.MELIFERA
Water	Male			A.MELIFERA
Water	Male			A.MELIFERA
Water	Female	6	1	A.MELIFERA	0.166667
Water	Male	15	4	A.MELIFERA	0.266667
Water	Male			A.MELIFERA
Water	Male			A.MELIFERA
Syrup+Extract	Female	8	2	A.MELIFERA	0.25
Syrup+Extract	Female			A.MELIFERA
Syrup+Extract	Male	9	5	A.MELIFERA	0.555556
Syrup+Extract	Male			A.MELIFERA
Syrup+Extract	Male			A.MELIFERA
Syrup+Extract	Male			A.MELIFERA
Syrup+Extract	Male			A.MELIFERA
Syrup+Extract	Female	7	6	A.MELIFERA	0.857143
Syrup+Extract	Female			A.MELIFERA
Syrup+Extract	Female			A.MELIFERA
Syrup+Extract	Female			A.MELIFERA
Syrup+Extract	Female			A.MELIFERA
Syrup+Extract	Female			A.MELIFERA
Syrup+Extract	Male	20	4	A.MELIFERA	0.2
Syrup+Extract	Male			A.MELIFERA
Syrup+Extract	Male			A.MELIFERA
Syrup+Extract	Male			A.MELIFERA
Syrup+Extract	Female	7	13	A.MELIFERA	1.85714
Syrup+Extract	Female			A.MELIFERA
Syrup+Extract	Female			A.MELIFERA
Syrup+Extract	Female			A.MELIFERA
Syrup+Extract	Female			A.MELIFERA
Syrup+Extract	Female			A.MELIFERA
Syrup+Extract	Female			A.MELIFERA
Syrup+Extract	Female			A.MELIFERA
Syrup+Extract	Female			A.MELIFERA
Syrup+Extract	Female			A.MELIFERA
Syrup+Extract	Female			A.MELIFERA
Syrup+Extract	Female			A.MELIFERA
Syrup+Extract	Female			A.MELIFERA
Syrup+Extract	Female			A.MELIFERA
Syrup+Extract	Female			A.MELIFERA
Syrup+Extract	Female			A.MELIFERA
Syrup+Extract	Female			A.MELIFERA
Syrup+Extract	Female			A.MELIFERA
Syrup+Extract	Female			A.MELIFERA
Syrup+Extract	Female			A.MELIFERA
Syrup+Extract	Female			A.MELIFERA
Syrup+Extract	Female			A.MELIFERA
Syrup+Extract	Female	4	12	A.MELIFERA	3
Syrup+Extract	Female			A.MELIFERA
Syrup+Extract	Female			A.MELIFERA
Syrup+Extract	Female			A.MELIFERA
Syrup+Extract	Female			A.MELIFERA
Syrup+Extract	Female			A.MELIFERA
Syrup+Extract	Female			A.MELIFERA
Syrup+Extract	Female			A.MELIFERA
Syrup+Extract	Female			A.MELIFERA
Syrup+Extract	Female			A.MELIFERA
Syrup+Extract	Male	5	7	A.MELIFERA	1.4
Syrup+Extract	Male			A.MELIFERA
Syrup+Extract	Male			A.MELIFERA
Syrup+Extract	Male			A.MELIFERA
Syrup+Extract	Male			A.MELIFERA
Syrup+Extract	Male			A.MELIFERA
Syrup	Female	4	4	A.MELIFERA	1
Syrup	Female			A.MELIFERA
Syrup	Female			A.MELIFERA
Syrup	Male	14	2	A.MELIFERA	0.142857
Syrup	Male			A.MELIFERA
Syrup	Female	10	2	A.MELIFERA	0.2
Syrup	Female			A.MELIFERA
Control	Male	18	3	A.MELIFERA	0.166667
Control	Male			A.MELIFERA
Control	Male			A.MELIFERA
Control	Male	13	3	A.MELIFERA	0.230769
Control	Male			A.MELIFERA
Control	Male			A.MELIFERA
Control	Female	2	1	A.MELIFERA	0.5
Syrup	Male	15	1	A.MELIFERA	0.0666667
Syrup	Female	7	2	A.MELIFERA	0.285714
Syrup	Female			A.MELIFERA
Syrup	Male	7	1	A.MELIFERA	0.142857
Syrup	Female	3	1	A.MELIFERA	0.333333
Syrup+Extract	Male	6	3	A.MELIFERA	0.5
Syrup+Extract	Male			A.MELIFERA
Syrup+Extract	Male			A.MELIFERA
Syrup+Extract	Female	8	1	A.MELIFERA	0.125
Syrup+Extract	Female	7	5	A.MELIFERA	0.714286
Syrup+Extract	Female			A.MELIFERA
Syrup+Extract	Female			A.MELIFERA
Syrup+Extract	Female			A.MELIFERA
Syrup+Extract	Male	10	1	A.MELIFERA	0.1
Syrup+Extract	Female	5	5	A.MELIFERA	1
Syrup+Extract	Female			A.MELIFERA
Syrup+Extract	Female			A.MELIFERA
Syrup+Extract	Female			A.MELIFERA
Syrup+Extract	Female			A.MELIFERA
Syrup+Extract	Male	30	4	A.MELIFERA	0.133333
Syrup+Extract	Male			A.MELIFERA
Syrup+Extract	Male			A.MELIFERA
Syrup+Extract	Male			A.MELIFERA
Syrup+Extract	Female	2	10	A.MELIFERA	5
Syrup+Extract	Female			A.MELIFERA
Syrup+Extract	Female			A.MELIFERA
Syrup+Extract	Female			A.MELIFERA
Syrup+Extract	Female			A.MELIFERA
Syrup+Extract	Female			A.MELIFERA
Syrup+Extract	Female			A.MELIFERA
Syrup+Extract	Female			A.MELIFERA
Syrup+Extract	Female			A.MELIFERA
Extract	Male	15	12	A.MELIFERA	0.8
Extract	Male			A.MELIFERA
Extract	Male			A.MELIFERA
Extract	Male			A.MELIFERA
Extract	Male			A.MELIFERA
Extract	Male			A.MELIFERA
Extract	Male			A.MELIFERA
Extract	Male			A.MELIFERA
Extract	Male			A.MELIFERA
Extract	Male			A.MELIFERA
Extract	Male			A.MELIFERA
Extract	Male			A.MELIFERA
Extract	Female	3	11	A.MELIFERA	3.66667
Extract	Female			A.MELIFERA
Extract	Female			A.MELIFERA
Extract	Female			A.MELIFERA
Extract	Female			A.MELIFERA
Extract	Female			A.MELIFERA
Extract	Female			A.MELIFERA
Extract	Female			A.MELIFERA
Extract	Female			A.MELIFERA
Extract	Female			A.MELIFERA
Extract	Female			A.MELIFERA
Extract	Female	5	11	A.MELIFERA	2.2
Extract	Female			A.MELIFERA
Extract	Female			A.MELIFERA
Extract	Female			A.MELIFERA
Extract	Female			A.MELIFERA
Extract	Female			A.MELIFERA
Extract	Female			A.MELIFERA
Extract	Female			A.MELIFERA
Extract	Female			A.MELIFERA
Extract	Female			A.MELIFERA
Extract	Female			A.MELIFERA
Extract	Male	4	4	A.MELIFERA	1
Extract	Male			A.MELIFERA
Extract	Male			A.MELIFERA
Extract	Male			A.MELIFERA
Extract	Male	7	5	A.MELIFERA	0.714286
Extract	Male			A.MELIFERA
Extract	Male			A.MELIFERA
Extract	Male			A.MELIFERA
Extract	Male			A.MELIFERA
Extract	Male			A.MELIFERA
Extract	Female	1	8	A.MELIFERA	8
Extract	Female			A.MELIFERA
Extract	Female			A.MELIFERA
Extract	Female			A.MELIFERA
Extract	Female			A.MELIFERA
Extract	Female			A.MELIFERA
Extract	Female			A.MELIFERA
Extract	Female			A.MELIFERA
Extract	Female	3	5	A.MELIFERA	1.66667
Extract	Female			A.MELIFERA
Extract	Female			A.MELIFERA
Extract	Female			A.MELIFERA
Extract	Female			A.MELIFERA
Extract	Female			A.MELIFERA
Extract	Female	2	2	A.MELIFERA	1
Extract	Female			A.MELIFERA
Extract	Male	4	2	A.MELIFERA	0.5
Extract	Male			A.MELIFERA
Syrup+Extract	Male	7	2	A.MELIFERA	0.285714
Syrup+Extract	Male			A.MELIFERA
Syrup+Extract	Female	6	20	A.MELIFERA	3.33333
Syrup+Extract	Female			A.MELIFERA
Syrup+Extract	Female			A.MELIFERA
Syrup+Extract	Female			A.MELIFERA
Syrup+Extract	Female			A.MELIFERA
Syrup+Extract	Female			A.MELIFERA
Syrup+Extract	Female			A.MELIFERA
Syrup+Extract	Female			A.MELIFERA
Syrup+Extract	Female			A.MELIFERA
Syrup+Extract	Female			A.MELIFERA
Syrup+Extract	Female			A.MELIFERA
Syrup+Extract	Female			A.MELIFERA
Syrup+Extract	Female			A.MELIFERA
Syrup+Extract	Female			A.MELIFERA
Syrup+Extract	Female			A.MELIFERA
Syrup+Extract	Female			A.MELIFERA
Syrup+Extract	Female			A.MELIFERA
Syrup+Extract	Female			A.MELIFERA
Syrup+Extract	Female			A.MELIFERA
Syrup+Extract	Female			A.MELIFERA
Syrup+Extract	Female			A.MELIFERA
Syrup+Extract	Female			A.MELIFERA
Syrup+Extract	Female			A.MELIFERA
Syrup+Extract	Female			A.MELIFERA
Syrup+Extract	Female			A.MELIFERA
Syrup+Extract	Female	2	13	A.MELIFERA	6.5
Syrup+Extract	Female			A.MELIFERA
Syrup+Extract	Female			A.MELIFERA
Syrup+Extract	Female			A.MELIFERA
Syrup+Extract	Female			A.MELIFERA
Syrup+Extract	Female			A.MELIFERA
Syrup+Extract	Female			A.MELIFERA
Syrup+Extract	Female			A.MELIFERA
Syrup+Extract	Female			A.MELIFERA
Syrup+Extract	Female			A.MELIFERA
Syrup+Extract	Female			A.MELIFERA
Syrup+Extract	Female			A.MELIFERA
Syrup+Extract	Male	7	5	A.MELIFERA	0.714286
Syrup+Extract	Male			A.MELIFERA
Syrup+Extract	Male			A.MELIFERA
Syrup+Extract	Male			A.MELIFERA
Syrup+Extract	Male			A.MELIFERA
Syrup+Extract	Female	1	8	A.MELIFERA	8
Syrup+Extract	Female			A.MELIFERA
Syrup+Extract	Female			A.MELIFERA
Syrup+Extract	Female			A.MELIFERA
Syrup+Extract	Female			A.MELIFERA
Syrup+Extract	Female			A.MELIFERA
Syrup+Extract	Female			A.MELIFERA
Syrup+Extract	Female			A.MELIFERA
Syrup+Extract	Female	3	5	A.MELIFERA	1.66667
Syrup+Extract	Female			A.MELIFERA
Syrup+Extract	Female			A.MELIFERA
Syrup+Extract	Female			A.MELIFERA
Syrup+Extract	Female			A.MELIFERA
Syrup+Extract	Female			A.MELIFERA
Syrup+Extract	Female	2	3	A.MELIFERA	1.5
Syrup+Extract	Female			A.MELIFERA
Syrup+Extract	Female			A.MELIFERA
Syrup+Extract	Male	4	2	A.MELIFERA	0.5
Syrup+Extract	Male			A.MELIFERA
Extract	Male	3	8	A.MELIFERA	2.66667
Extract	Male			A.MELIFERA
Extract	Male			A.MELIFERA
Extract	Male			A.MELIFERA
Extract	Male			A.MELIFERA
Extract	Male			A.MELIFERA
Extract	Male			A.MELIFERA
Extract	Female	1	4	A.MELIFERA	4
Extract	Female			A.MELIFERA
Extract	Female			A.MELIFERA
Extract	Female			A.MELIFERA
Extract	Female	3	11	A.MELIFERA	3.66667
Extract	Female			A.MELIFERA
Extract	Female			A.MELIFERA
Extract	Female			A.MELIFERA
Extract	Female			A.MELIFERA
Extract	Female			A.MELIFERA
Extract	Female			A.MELIFERA
Extract	Female			A.MELIFERA
Extract	Female			A.MELIFERA
Extract	Female			A.MELIFERA
Extract	Female			A.MELIFERA
Extract	Male	6	4	A.MELIFERA	0.666667
Extract	Male			A.MELIFERA
Extract	Male			A.MELIFERA
Extract	Male			A.MELIFERA
Extract	Female	2	2	A.MELIFERA	1
Extract	Female			A.MELIFERA
Extract	Female	2	3	A.MELIFERA	1.5
Extract	Female			A.MELIFERA
Extract	Female			A.MELIFERA
Extract	Male	2	1	A.MELIFERA	0.5
Extract	Female	2	1	A.MELIFERA	0.5
Control	Female	4	2	A.MELIFERA	0.5
Control	Female			A.MELIFERA
Control	Male	5	1	A.MELIFERA	0.2
Syrup	Female	4	3	A.MELIFERA	0.75
Syrup	Female			A.MELIFERA
Syrup	Female			A.MELIFERA
Syrup	Female	4	2	A.MELIFERA	0.5
Syrup	Female			A.MELIFERA
Syrup	Female	4	1	A.MELIFERA	0.25
Syrup	Female	12	1	A.MELIFERA	0.0833333
Water	Female	5	1	A.MELIFERA	0.2
Water	Female	6	1	A.MELIFERA	0.166667
Water	Female	6	1	A.MELIFERA	0.166667
Water	Male	12	1	A.MELIFERA	0.0833333
Extract	Female	6	6	A.MELIFERA	1
Extract	Female			A.MELIFERA
Extract	Female			A.MELIFERA
Extract	Female			A.MELIFERA
Extract	Female			A.MELIFERA
Extract	Female			A.MELIFERA
Extract	Female	2	4	A.MELIFERA	2
Extract	Female			A.MELIFERA
Extract	Female			A.MELIFERA
Extract	Female			A.MELIFERA
Extract	Male	5	4	A.MELIFERA	0.8
Extract	Male			A.MELIFERA
Extract	Male			A.MELIFERA
Extract	Male			A.MELIFERA
Extract	Female	3	4	A.MELIFERA	1.33333
Extract	Female			A.MELIFERA
Extract	Female			A.MELIFERA
Extract	Female			A.MELIFERA
Extract	Male	5	6	A.MELIFERA	1.2
Extract	Male			A.MELIFERA
Extract	Male			A.MELIFERA
Extract	Male			A.MELIFERA
Extract	Male			A.MELIFERA
Extract	Male			A.MELIFERA
Extract	Female	3	4	A.MELIFERA	1.33333
Extract	Female			A.MELIFERA
Extract	Female			A.MELIFERA
Extract	Female			A.MELIFERA
Control	Female	4	1	A.MELIFERA	0.25
Syrup+Extract	Female	5	1	A.MELIFERA	0.2
Syrup+Extract	Male	20	1	A.MELIFERA	0.05
Syrup+Extract	Female	5	2	A.MELIFERA	0.4
Syrup+Extract	Female			A.MELIFERA
Syrup+Extract	Female	2	9	A.MELIFERA	4.5
Syrup+Extract	Female			A.MELIFERA
Syrup+Extract	Female			A.MELIFERA
Syrup+Extract	Female			A.MELIFERA
Syrup+Extract	Female			A.MELIFERA
Syrup+Extract	Female			A.MELIFERA
Syrup+Extract	Female			A.MELIFERA
Syrup+Extract	Female			A.MELIFERA
Syrup+Extract	Female			A.MELIFERA
Syrup+Extract	Female	3	12	A.MELIFERA	4
Syrup+Extract	Female			A.MELIFERA
Syrup+Extract	Female			A.MELIFERA
Syrup+Extract	Female			A.MELIFERA
Syrup+Extract	Female			A.MELIFERA
Syrup+Extract	Female			A.MELIFERA
Syrup+Extract	Female			A.MELIFERA
Syrup+Extract	Female			A.MELIFERA
Syrup+Extract	Female			A.MELIFERA
Syrup+Extract	Female			A.MELIFERA
Syrup+Extract	Female			A.MELIFERA
Syrup+Extract	Female			A.MELIFERA
Syrup+Extract	Male	2	14	A.MELIFERA	7
Syrup+Extract	Male			A.MELIFERA
Syrup+Extract	Male			A.MELIFERA
Syrup+Extract	Male			A.MELIFERA
Syrup+Extract	Male			A.MELIFERA
Syrup+Extract	Male			A.MELIFERA
Syrup+Extract	Male			A.MELIFERA
Syrup+Extract	Male			A.MELIFERA
Syrup+Extract	Male			A.MELIFERA
Syrup+Extract	Male			A.MELIFERA
Syrup+Extract	Male			A.MELIFERA
Syrup+Extract	Male			A.MELIFERA
Syrup+Extract	Male			A.MELIFERA
Syrup+Extract	Male			A.MELIFERA
Syrup+Extract	Female	2	4	A.MELIFERA	2
Syrup+Extract	Female			A.MELIFERA
Syrup+Extract	Female			A.MELIFERA
Syrup+Extract	Female			A.MELIFERA
Syrup+Extract	Male	3	4	A.MELIFERA	1.33333
Syrup+Extract	Male			A.MELIFERA
Syrup+Extract	Male			A.MELIFERA
Syrup+Extract	Male			A.MELIFERA
Extract	Female	3	3	A.MELIFERA	1
Extract	Female			A.MELIFERA
Extract	Female			A.MELIFERA
Extract	Male	23	4	A.MELIFERA	0.173913
Extract	Male			A.MELIFERA
Extract	Male			A.MELIFERA
Extract	Male			A.MELIFERA
Extract	Female	5	4	A.MELIFERA	0.8
Extract	Female			A.MELIFERA
Extract	Female			A.MELIFERA
Extract	Female			A.MELIFERA
Extract	Female	¿?	5	A.MELIFERA
Extract	Female			A.MELIFERA
Extract	Female			A.MELIFERA
Extract	Female			A.MELIFERA
Extract	Female			A.MELIFERA
Extract	Male	5	1	A.MELIFERA	0.2
Extract	Female	3	2	A.MELIFERA	0.666667
Extract	Female			A.MELIFERA
Extract	Female	4	0	A.MELIFERA
Extract	Female	4	1	A.MELIFERA	0.25
Extract	Male	3	2	A.MELIFERA	0.666667
Extract	Male			A.MELIFERA	#DIV/0!
Extract	Male	4	5	A.MELIFERA	1.25
Extract	Male			A.MELIFERA	#DIV/0!
Extract	Male			A.MELIFERA	#DIV/0!
Extract	Male			A.MELIFERA	#DIV/0!
Extract	Male			A.MELIFERA	#DIV/0!
Extract	Female	4	3	A.MELIFERA	0.75
Extract	Female			A.MELIFERA	#DIV/0!
Extract	Female			A.MELIFERA	#DIV/0!
Extract	Female	4	4	A.MELIFERA	1
Extract	Female			A.MELIFERA	#DIV/0!
Extract	Female			A.MELIFERA	#DIV/0!
Extract	Female			A.MELIFERA	#DIV/0!
Extract	Female	5	1	A.MELIFERA	0.2
Extract	Male	5	2	A.MELIFERA	0.4
Extract	Male			A.MELIFERA	#DIV/0!
Extract	Female	4	4	A.MELIFERA	1
Extract	Female			A.MELIFERA	#DIV/0!
Extract	Female			A.MELIFERA	#DIV/0!
Extract	Female			A.MELIFERA	#DIV/0!
Extract	Female	5	1	A.MELIFERA	0.2
Extract	Male	5	2	A.MELIFERA	0.4
Extract	Male			A.MELIFERA	#DIV/0!
Extract	Female	4	4	A.MELIFERA	1
Extract	Female			A.MELIFERA	#DIV/0!
Extract	Female			A.MELIFERA	#DIV/0!
Extract	Female			A.MELIFERA	#DIV/0!
Control	Female	7	4	A.MELIFERA	0.571429
Control	Female			A.MELIFERA	#DIV/0!
Control	Female			A.MELIFERA	#DIV/0!
Control	Female			A.MELIFERA	#DIV/0!
Control	Male	25	5	A.MELIFERA	0.2
Control	Male			A.MELIFERA	#DIV/0!
Control	Male			A.MELIFERA	#DIV/0!
Control	Male			A.MELIFERA	#DIV/0!
Control	Male			A.MELIFERA	#DIV/0!
Control	Female	4	1	A.MELIFERA	0.25
Control	Female	3	1	A.MELIFERA	0.333333
Control	Female	6	2	A.MELIFERA	0.333333
Control	Female			A.MELIFERA	#DIV/0!
Control	Female	4	1	A.MELIFERA	0.25
Control	Male	6	1	A.MELIFERA	0.166667
Control	Female	3	2	A.MELIFERA	0.666667
Control	Female			A.MELIFERA	#DIV/0!
Control	Female	9	2	A.MELIFERA	0.222222
Control	Female			A.MELIFERA	#DIV/0!
Control	Male	15	6	A.MELIFERA	0.4
Control	Male			A.MELIFERA	#DIV/0!
Control	Male			A.MELIFERA	#DIV/0!
Control	Male			A.MELIFERA	#DIV/0!
Control	Male			A.MELIFERA	#DIV/0!
Syrup+Extract	Female	6	10	A.MELIFERA	1.66667
Syrup+Extract	Female			A.MELIFERA	#DIV/0!
Syrup+Extract	Female			A.MELIFERA	#DIV/0!
Syrup+Extract	Female			A.MELIFERA	#DIV/0!
Syrup+Extract	Female			A.MELIFERA	#DIV/0!
Syrup+Extract	Female			A.MELIFERA	#DIV/0!
Syrup+Extract	Female			A.MELIFERA	#DIV/0!
Syrup+Extract	Female	1	15	A.MELIFERA	15
Syrup+Extract	Female			A.MELIFERA	#DIV/0!
Syrup+Extract	Female			A.MELIFERA	#DIV/0!
Syrup+Extract	Female			A.MELIFERA	#DIV/0!
Syrup+Extract	Female			A.MELIFERA	#DIV/0!
Syrup+Extract	Female			A.MELIFERA	#DIV/0!
Syrup+Extract	Female			A.MELIFERA	#DIV/0!
Syrup+Extract	Female			A.MELIFERA	#DIV/0!
Syrup+Extract	Female			A.MELIFERA	#DIV/0!
Syrup+Extract	Female			A.MELIFERA	#DIV/0!
Syrup+Extract	Female			A.MELIFERA	#DIV/0!
Syrup+Extract	Female			A.MELIFERA	#DIV/0!
Syrup+Extract	Female			A.MELIFERA	#DIV/0!
Syrup+Extract	Male	5	15	A.MELIFERA	3
Syrup+Extract	Male			A.MELIFERA	#DIV/0!
Syrup+Extract	Male			A.MELIFERA	#DIV/0!
Syrup+Extract	Male			A.MELIFERA	#DIV/0!
Syrup+Extract	Male			A.MELIFERA	#DIV/0!
Syrup+Extract	Male			A.MELIFERA	#DIV/0!
Syrup+Extract	Male			A.MELIFERA	#DIV/0!
Syrup+Extract	Male			A.MELIFERA	#DIV/0!
Syrup+Extract	Male			A.MELIFERA	#DIV/0!
Syrup+Extract	Male			A.MELIFERA	#DIV/0!
Syrup+Extract	Male			A.MELIFERA	#DIV/0!
Syrup+Extract	Male			A.MELIFERA	#DIV/0!
Syrup+Extract	Male			A.MELIFERA	#DIV/0!
Syrup+Extract	Female	2	21	A.MELIFERA	10.5
Syrup+Extract	Female			A.MELIFERA	#DIV/0!
Syrup+Extract	Female			A.MELIFERA	#DIV/0!
Syrup+Extract	Female			A.MELIFERA	#DIV/0!
Syrup+Extract	Female			A.MELIFERA	#DIV/0!
Syrup+Extract	Female			A.MELIFERA	#DIV/0!
Syrup+Extract	Female			A.MELIFERA	#DIV/0!
Syrup+Extract	Female			A.MELIFERA	#DIV/0!
Syrup+Extract	Female			A.MELIFERA	#DIV/0!
Syrup+Extract	Female			A.MELIFERA	#DIV/0!
Syrup+Extract	Female			A.MELIFERA	#DIV/0!
Syrup+Extract	Female			A.MELIFERA	#DIV/0!
Syrup+Extract	Female			A.MELIFERA	#DIV/0!
Syrup+Extract	Female			A.MELIFERA	#DIV/0!
Syrup+Extract	Female			A.MELIFERA	#DIV/0!
Syrup+Extract	Female			A.MELIFERA	#DIV/0!
Syrup+Extract	Female			A.MELIFERA	#DIV/0!
Syrup+Extract	Female			A.MELIFERA	#DIV/0!
Syrup+Extract	Female			A.MELIFERA	#DIV/0!
Syrup+Extract	Male	1	22	A.MELIFERA	22
Syrup+Extract	Male			A.MELIFERA	#DIV/0!
Syrup+Extract	Male			A.MELIFERA	#DIV/0!
Syrup+Extract	Male			A.MELIFERA	#DIV/0!
Syrup+Extract	Male			A.MELIFERA	#DIV/0!
Syrup+Extract	Male			A.MELIFERA	#DIV/0!
Syrup+Extract	Male			A.MELIFERA	#DIV/0!
Syrup+Extract	Male			A.MELIFERA	#DIV/0!
Syrup+Extract	Male			A.MELIFERA	#DIV/0!
Syrup+Extract	Male			A.MELIFERA	#DIV/0!
Syrup+Extract	Male			A.MELIFERA	#DIV/0!
Syrup+Extract	Male			A.MELIFERA	#DIV/0!
Syrup+Extract	Male			A.MELIFERA	#DIV/0!
Syrup+Extract	Male			A.MELIFERA	#DIV/0!
Syrup+Extract	Male			A.MELIFERA	#DIV/0!
Syrup+Extract	Male			A.MELIFERA	#DIV/0!
Syrup+Extract	Male			A.MELIFERA	#DIV/0!
Syrup+Extract	Male			A.MELIFERA	#DIV/0!
Syrup+Extract	Male			A.MELIFERA	#DIV/0!
Syrup+Extract	Male			A.MELIFERA	#DIV/0!
Syrup+Extract	Male			A.MELIFERA	#DIV/0!
Syrup+Extract	Female	1	21	A.MELIFERA	21
Syrup+Extract	Female			A.MELIFERA	#DIV/0!
Syrup+Extract	Female			A.MELIFERA	#DIV/0!
Syrup+Extract	Female			A.MELIFERA	#DIV/0!
Syrup+Extract	Female			A.MELIFERA	#DIV/0!
Syrup+Extract	Female			A.MELIFERA	#DIV/0!
Syrup+Extract	Female			A.MELIFERA	#DIV/0!
Syrup+Extract	Female			A.MELIFERA	#DIV/0!
Syrup+Extract	Female			A.MELIFERA	#DIV/0!
Syrup+Extract	Female			A.MELIFERA	#DIV/0!
Syrup+Extract	Female			A.MELIFERA	#DIV/0!
Syrup+Extract	Female			A.MELIFERA	#DIV/0!
Syrup+Extract	Female			A.MELIFERA	#DIV/0!
Syrup+Extract	Female			A.MELIFERA	#DIV/0!
Syrup+Extract	Female			A.MELIFERA	#DIV/0!
Syrup+Extract	Female			A.MELIFERA	#DIV/0!
Syrup+Extract	Female			A.MELIFERA	#DIV/0!
Syrup+Extract	Female			A.MELIFERA	#DIV/0!
Syrup+Extract	Female			A.MELIFERA	#DIV/0!
Syrup+Extract	Female			A.MELIFERA	#DIV/0!
Syrup+Extract	Female			A.MELIFERA	#DIV/0!
Syrup+Extract	Female	1	5	A.MELIFERA	5
Syrup+Extract	Female			A.MELIFERA	#DIV/0!
Syrup+Extract	Female			A.MELIFERA	#DIV/0!
Syrup+Extract	Female			A.MELIFERA	#DIV/0!
Syrup+Extract	Female			A.MELIFERA	#DIV/0!
Syrup+Extract	Male	2	9	A.MELIFERA	4.5
Syrup+Extract	Male			A.MELIFERA	#DIV/0!
Syrup+Extract	Male			A.MELIFERA	#DIV/0!
Syrup+Extract	Male			A.MELIFERA	#DIV/0!
Syrup+Extract	Male			A.MELIFERA	#DIV/0!
Syrup+Extract	Male			A.MELIFERA	#DIV/0!
Syrup+Extract	Male			A.MELIFERA	#DIV/0!
Syrup+Extract	Male			A.MELIFERA	#DIV/0!
Extract	Female	2	4	A.MELIFERA	2
Extract	Female			A.MELIFERA	#DIV/0!
Extract	Female			A.MELIFERA	#DIV/0!
Extract	Female			A.MELIFERA	#DIV/0!
Extract	Male	5	1	A.MELIFERA	0.2
Extract	Female	3	4	A.MELIFERA	1.33333
Extract	Female			A.MELIFERA	#DIV/0!
Extract	Female			A.MELIFERA	#DIV/0!
Water	Male	8	1	A.MELIFERA	0.125
Water	Female	7	1	A.MELIFERA	0.142857
Water	Female	4	1	A.MELIFERA	0.25
Water	Female	2	1	A.MELIFERA	0.5
Syrup	Male	5	1	A.MELIFERA	0.2
Syrup	Female	7	7	A.MELIFERA	1
Syrup	Female			A.MELIFERA	#DIV/0!
Syrup	Female			A.MELIFERA	#DIV/0!
Syrup	Female			A.MELIFERA	#DIV/0!
Syrup	Female			A.MELIFERA	#DIV/0!
Syrup	Female			A.MELIFERA	#DIV/0!
Syrup	Female			A.MELIFERA	#DIV/0!
Syrup	Female			A.MELIFERA	#DIV/0!
Syrup	Female			A.MELIFERA	#DIV/0!
Syrup	Female	7	4	A.MELIFERA	0.571429
Syrup	Female			A.MELIFERA	#DIV/0!
Syrup	Female			A.MELIFERA	#DIV/0!
Syrup	Female			A.MELIFERA	#DIV/0!
Syrup	Female			A.MELIFERA	#DIV/0!
Syrup	Female			A.MELIFERA	#DIV/0!
Syrup	Female			A.MELIFERA	#DIV/0!
Syrup	Female	8	3	A.MELIFERA	0.375
Syrup	Female			A.MELIFERA	#DIV/0!
Syrup	Female			A.MELIFERA	#DIV/0!
Syrup	Female	5	8	A.MELIFERA	1.6
Syrup	Female			A.MELIFERA	#DIV/0!
Syrup	Female			A.MELIFERA	#DIV/0!
Syrup	Female			A.MELIFERA	#DIV/0!
Syrup	Female			A.MELIFERA	#DIV/0!
Syrup	Female			A.MELIFERA	#DIV/0!
Syrup	Female			A.MELIFERA	#DIV/0!
Syrup	Female			A.MELIFERA	#DIV/0!
Syrup	Male	5	1	A.MELIFERA	0.2
Syrup+Extract	Female	8	5	A.MELIFERA	0.625
Syrup+Extract	Female			A.MELIFERA	#DIV/0!
Syrup+Extract	Female			A.MELIFERA	#DIV/0!
Syrup+Extract	Female			A.MELIFERA	#DIV/0!
Syrup+Extract	Female			A.MELIFERA	#DIV/0!
